# Supplementary material for: ﻿Morphology and molecular phylogeny reveal new species and records of Diaporthales from Betula in Xinjiang, China
Source: MycoKeys. 2025 Nov 18;125:167–204. doi: 10.3897/mycokeys.125.169956 (PMC12648169; doi:10.3897/mycokeys.125.169956)
Supplement: XML Treatment for Coryneaceae [file mycokeys.125.169956-treatment1.xml]

<!DOCTYPE tp:taxon-treatment
  PUBLIC "-//TaxonX//DTD Taxonomic Treatment Publishing DTD v0 20100105//EN" "tax-treatment-NSO.dtd">
<tp:taxon-treatment xmlns:tp="http://www.plazi.org/taxpub"><tp:treatment-meta><kwd-group><label>Taxon classification</label><kwd>
                <named-content content-type="kingdom">Fungi</named-content>
              </kwd><kwd>
                <named-content content-type="order">Diaporthales</named-content>
              </kwd><kwd>
                <named-content content-type="family">﻿Coryneaceae</named-content>
              </kwd></kwd-group><mixed-citation publication-type="journal"><person-group><name><surname>Wang</surname><given-names>Caixia</given-names></name><name><surname>Jiang</surname><given-names>Ning</given-names></name><name><surname>Liu</surname><given-names>Chuli</given-names></name><name><surname>Xu</surname><given-names>ZiYan</given-names></name><name><surname>Lu</surname><given-names>Hailong</given-names></name><name><surname>Ma</surname><given-names>Rong</given-names></name></person-group><article-title>﻿Morphology and molecular phylogeny reveal new species and records of <tp:taxon-name><tp:taxon-name-part taxon-name-part-type="order">Diaporthales</tp:taxon-name-part></tp:taxon-name> from <italic><tp:taxon-name><tp:taxon-name-part taxon-name-part-type="genus" reg="Betula">Betula</tp:taxon-name-part></tp:taxon-name></italic> in Xinjiang, China</article-title><source>MycoKeys</source><day>18</day><month>11</month><year>2025</year><volume>125</volume><fpage>167</fpage><lpage>204</lpage><pub-id pub-id-type="doi">10.3897/mycokeys.125.169956</pub-id></mixed-citation></tp:treatment-meta><tp:nomenclature><label>﻿</label><tp:taxon-name><object-id xmlns:xlink="http://www.w3.org/1999/xlink" content-type="arpha" xlink:type="simple">F8AD843B-C13B-579F-A5F5-B3DDDC7CCDAF</object-id>
              <tp:taxon-name-part taxon-name-part-type="family">Coryneaceae</tp:taxon-name-part>
            </tp:taxon-name><tp:taxon-authority>Corda, Icon. fung. (Prague) 3: 36 (1839)</tp:taxon-authority></tp:nomenclature><tp:treatment-sec sec-type="notes" id="SECID0EQNFM"><title>Notes.</title><p><tp:taxon-name><tp:taxon-name-part taxon-name-part-type="family">Coryneaceae</tp:taxon-name-part></tp:taxon-name>, typified by <italic><tp:taxon-name><tp:taxon-name-part taxon-name-part-type="genus" reg="Coryneum">Coryneum</tp:taxon-name-part></tp:taxon-name></italic>, represents a both morphologically and phylogenetically distinct lineage within <tp:taxon-name><tp:taxon-name-part taxon-name-part-type="order">Diaporthales</tp:taxon-name-part></tp:taxon-name>, primarily characterised by the production of transversely distoseptate, brown conidia (<xref ref-type="bibr" rid="B66">Senanayake et al. 2017</xref>, <xref ref-type="bibr" rid="B67">2018</xref>; <xref ref-type="bibr" rid="B33">Jiang et al. 2018</xref>, <xref ref-type="bibr" rid="B34">2019</xref>; <xref ref-type="bibr" rid="B59">Rathnayaka et al. 2020</xref>). To date, three genera have been accepted in <tp:taxon-name><tp:taxon-name-part taxon-name-part-type="family">Coryneaceae</tp:taxon-name-part></tp:taxon-name>, based on integrated morphological and phylogenetic evidence, viz. <italic><tp:taxon-name><tp:taxon-name-part taxon-name-part-type="genus" reg="Coryneum">Coryneum</tp:taxon-name-part></tp:taxon-name></italic>, <italic><tp:taxon-name><tp:taxon-name-part taxon-name-part-type="genus" reg="Hyaloterminalis">Hyaloterminalis</tp:taxon-name-part></tp:taxon-name></italic> and <italic><tp:taxon-name><tp:taxon-name-part taxon-name-part-type="genus" reg="Subellipsoidispora">Subellipsoidispora</tp:taxon-name-part></tp:taxon-name></italic> (<xref ref-type="bibr" rid="B70">Tang et al. 2023</xref>). While phylogenetic analyses have placed <italic><tp:taxon-name><tp:taxon-name-part taxon-name-part-type="genus" reg="Talekpea">Talekpea</tp:taxon-name-part></tp:taxon-name></italic> in close relationship with <italic><tp:taxon-name><tp:taxon-name-part taxon-name-part-type="genus" reg="Coryneum">Coryneum</tp:taxon-name-part></tp:taxon-name></italic> (<xref ref-type="bibr" rid="B59">Rathnayaka et al. 2020</xref>; <xref ref-type="bibr" rid="B70">Tang et al. 2023</xref>), this genus exhibits significant morphological divergence from the three accepted genera. Resolution of its taxonomic status will require additional sampling and more comprehensive studies in the future. Notably, <italic><tp:taxon-name><tp:taxon-name-part taxon-name-part-type="genus" reg="Hyaloterminalis">Hyaloterminalis</tp:taxon-name-part></tp:taxon-name></italic> is distinguished from <italic><tp:taxon-name><tp:taxon-name-part taxon-name-part-type="genus" reg="Coryneum">Coryneum</tp:taxon-name-part></tp:taxon-name></italic>, based on its pycnidial conidiomata (<xref ref-type="bibr" rid="B59">Rathnayaka et al. 2020</xref>). <italic><tp:taxon-name><tp:taxon-name-part taxon-name-part-type="genus" reg="Subellipsoidispora">Subellipsoidispora</tp:taxon-name-part></tp:taxon-name></italic> has been described only from its sexual morph, distinguished from <italic><tp:taxon-name><tp:taxon-name-part taxon-name-part-type="genus" reg="Coryneum">Coryneum</tp:taxon-name-part></tp:taxon-name></italic> by ascomata typically bearing a single peridium (<xref ref-type="bibr" rid="B70">Tang et al. 2023</xref>). This disparity in known morphologies highlights the need for further research to fully understand the life histories and evolutionary relationships within <tp:taxon-name><tp:taxon-name-part taxon-name-part-type="family">Coryneaceae</tp:taxon-name-part></tp:taxon-name>.</p></tp:treatment-sec><ref-list><ref id="B66"><mixed-citation xmlns:xlink="http://www.w3.org/1999/xlink" xlink:type="simple"><person-group><name name-style="western"><surname>Senanayake</surname><given-names>IC</given-names></name><name name-style="western"><surname>Crous</surname><given-names>PW</given-names></name><name name-style="western"><surname>Groenewald</surname><given-names>JZ</given-names></name><name name-style="western"><surname>Maharachchikumbura</surname><given-names>SSN</given-names></name><name name-style="western"><surname>Jeewon</surname><given-names>R</given-names></name><name name-style="western"><surname>Phillips</surname><given-names>AJL</given-names></name><name name-style="western"><surname>Bhat</surname><given-names>JD</given-names></name><name name-style="western"><surname>Perera</surname><given-names>RH</given-names></name><name name-style="western"><surname>Li</surname><given-names>QR</given-names></name><name name-style="western"><surname>Li</surname><given-names>WJ</given-names></name><name name-style="western"><surname>Tangthirasunun</surname><given-names>N</given-names></name><name name-style="western"><surname>Norphanphoun</surname><given-names>C</given-names></name><name name-style="western"><surname>Karunarathna</surname><given-names>SC</given-names></name><name name-style="western"><surname>Camporesi</surname><given-names>E</given-names></name><name name-style="western"><surname>Manawasighe</surname><given-names>I</given-names></name><name name-style="western"><surname>Al-Sadi</surname><given-names>AM</given-names></name><name name-style="western"><surname>Hyde</surname><given-names>KD</given-names></name></person-group> (<year>2017</year>) <article-title>Families of <tp:taxon-name><tp:taxon-name-part taxon-name-part-type="order">Diaporthales</tp:taxon-name-part></tp:taxon-name> based on morphological and phylogenetic evidence.</article-title><source>Studies in Mycology</source><volume>86</volume>: <fpage>217</fpage>–<lpage>296</lpage>. <ext-link xlink:href="10.1016/j.simyco.2017.07.003" ext-link-type="doi" xlink:type="simple">https://doi.org/10.1016/j.simyco.2017.07.003</ext-link></mixed-citation></ref><ref id="B67"><mixed-citation xmlns:xlink="http://www.w3.org/1999/xlink" xlink:type="simple"><person-group><name name-style="western"><surname>Senanayake</surname><given-names>IC</given-names></name><name name-style="western"><surname>Jeewon</surname><given-names>R</given-names></name><name name-style="western"><surname>Chomnunti</surname><given-names>P</given-names></name><name name-style="western"><surname>Wanasinghe</surname><given-names>DN</given-names></name><name name-style="western"><surname>Norphanphoun</surname><given-names>C</given-names></name><name name-style="western"><surname>Karunarathna</surname><given-names>A</given-names></name><name name-style="western"><surname>Pem</surname><given-names>D</given-names></name><name name-style="western"><surname>Perera</surname><given-names>RH</given-names></name><name name-style="western"><surname>Camporesi</surname><given-names>E</given-names></name><name name-style="western"><surname>McKenzie</surname><given-names>EHC</given-names></name><name name-style="western"><surname>Hyde</surname><given-names>KD</given-names></name><name name-style="western"><surname>Karunarathna</surname><given-names>SC</given-names></name></person-group> (<year>2018</year>) <article-title>Taxonomic circumscription of <tp:taxon-name><tp:taxon-name-part taxon-name-part-type="order">Diaporthales</tp:taxon-name-part></tp:taxon-name> based on multigene phylogeny and morphology.</article-title><source>Fungal Diversity</source><volume>93</volume>(<issue>1</issue>): <fpage>241</fpage>–<lpage>443</lpage>. <ext-link xlink:href="10.1007/s13225-018-0410-z" ext-link-type="doi" xlink:type="simple">https://doi.org/10.1007/s13225-018-0410-z</ext-link></mixed-citation></ref><ref id="B33"><mixed-citation xmlns:xlink="http://www.w3.org/1999/xlink" xlink:type="simple"><person-group><name name-style="western"><surname>Jiang</surname><given-names>N</given-names></name><name name-style="western"><surname>Voglmayr</surname><given-names>H</given-names></name><name name-style="western"><surname>Tian</surname><given-names>CM</given-names></name></person-group> (<year>2018</year>) <article-title>New species and records of <italic><tp:taxon-name><tp:taxon-name-part taxon-name-part-type="genus">Coryneum</tp:taxon-name-part></tp:taxon-name></italic> from China.</article-title><source>Mycologia</source><volume>110</volume>(<issue>6</issue>): <fpage>1172</fpage>–<lpage>1188</lpage>. <ext-link xlink:href="10.1080/00275514.2018.1516969" ext-link-type="doi" xlink:type="simple">https://doi.org/10.1080/00275514.2018.1516969</ext-link></mixed-citation></ref><ref id="B34"><mixed-citation xmlns:xlink="http://www.w3.org/1999/xlink" xlink:type="simple"><person-group><name name-style="western"><surname>Jiang</surname><given-names>N</given-names></name><name name-style="western"><surname>Voglmayr</surname><given-names>H</given-names></name><name name-style="western"><surname>Tian</surname><given-names>CM</given-names></name></person-group> (<year>2019</year>) <article-title>Morphology and phylogeny reveal two novel <italic><tp:taxon-name><tp:taxon-name-part taxon-name-part-type="genus">Coryneum</tp:taxon-name-part></tp:taxon-name></italic> species from China.</article-title><source>MycoKeys</source><volume>56</volume>: <fpage>67</fpage>–<lpage>80</lpage>. <ext-link xlink:href="10.3897/mycokeys.56.35554" ext-link-type="doi" xlink:type="simple">https://doi.org/10.3897/mycokeys.56.35554</ext-link></mixed-citation></ref><ref id="B59"><mixed-citation xmlns:xlink="http://www.w3.org/1999/xlink" xlink:type="simple"><person-group><name name-style="western"><surname>Rathnayaka</surname><given-names>AR</given-names></name><name name-style="western"><surname>Wanasinghe</surname><given-names>DN</given-names></name><name name-style="western"><surname>Dayarathne</surname><given-names>MC</given-names></name><name name-style="western"><surname>Chethana</surname><given-names>KWT</given-names></name><name name-style="western"><surname>Bhat</surname><given-names>DJ</given-names></name><name name-style="western"><surname>Kuo</surname><given-names>CH</given-names></name><name name-style="western"><surname>Mortimer</surname><given-names>PE</given-names></name><name name-style="western"><surname>Lumyong</surname><given-names>S</given-names></name><name name-style="western"><surname>Hyde</surname><given-names>KD</given-names></name></person-group> (<year>2020</year>) <article-title><italic><tp:taxon-name><tp:taxon-name-part taxon-name-part-type="genus">Hyaloterminalis</tp:taxon-name-part></tp:taxon-name></italic>, a novel genus of <tp:taxon-name><tp:taxon-name-part taxon-name-part-type="family">Coryneaceae</tp:taxon-name-part></tp:taxon-name> in order <tp:taxon-name><tp:taxon-name-part taxon-name-part-type="order">Diaporthales</tp:taxon-name-part></tp:taxon-name>.</article-title><source>Phytotaxa</source><volume>474</volume>(<issue>2</issue>): <fpage>132</fpage>–<lpage>144</lpage>. <ext-link xlink:href="10.11646/phytotaxa.474.2.3" ext-link-type="doi" xlink:type="simple">https://doi.org/10.11646/phytotaxa.474.2.3</ext-link></mixed-citation></ref><ref id="B70"><mixed-citation xmlns:xlink="http://www.w3.org/1999/xlink" xlink:type="simple"><person-group><name name-style="western"><surname>Tang</surname><given-names>X</given-names></name><name name-style="western"><surname>Lu</surname><given-names>YZ</given-names></name><name name-style="western"><surname>Dissanayake</surname><given-names>LS</given-names></name><name name-style="western"><surname>Goonasekara</surname><given-names>ID</given-names></name><name name-style="western"><surname>Jayawardena</surname><given-names>RS</given-names></name><name name-style="western"><surname>Xiao</surname><given-names>YP</given-names></name><name name-style="western"><surname>Hyde</surname><given-names>KD</given-names></name><name name-style="western"><surname>Chen</surname><given-names>XM</given-names></name><name name-style="western"><surname>Kang</surname><given-names>JC</given-names></name></person-group> (<year>2023</year>) Two new fungal genera (<tp:taxon-name><tp:taxon-name-part taxon-name-part-type="order">Diaporthales</tp:taxon-name-part></tp:taxon-name>) found on <tp:taxon-name><tp:taxon-name-part taxon-name-part-type="family">Dipterocarpaceae</tp:taxon-name-part></tp:taxon-name> in Thailand. Frontiers in Microbiology 14: 1169052. <ext-link xlink:href="10.3389/fmicb.2023.1169052" ext-link-type="doi" xlink:type="simple">https://doi.org/10.3389/fmicb.2023.1169052</ext-link></mixed-citation></ref></ref-list></tp:taxon-treatment>
