# Supplementary material for: ﻿Morphology and molecular phylogeny reveal new species and records of Diaporthales from Betula in Xinjiang, China
Source: MycoKeys. 2025 Nov 18;125:167–204. doi: 10.3897/mycokeys.125.169956 (PMC12648169; doi:10.3897/mycokeys.125.169956)
Supplement: XML Treatment for Coryneum lanciforme [file mycokeys.125.169956-treatment3.xml]

<!DOCTYPE tp:taxon-treatment
  PUBLIC "-//TaxonX//DTD Taxonomic Treatment Publishing DTD v0 20100105//EN" "tax-treatment-NSO.dtd">
<tp:taxon-treatment xmlns:tp="http://www.plazi.org/taxpub"><tp:treatment-meta><kwd-group><label>Taxon classification</label><kwd>
                <named-content content-type="kingdom">Fungi</named-content>
              </kwd><kwd>
                <named-content content-type="order">Diaporthales</named-content>
              </kwd><kwd>
                <named-content content-type="family">﻿Coryneaceae</named-content>
              </kwd></kwd-group><mixed-citation publication-type="journal"><person-group><name><surname>Wang</surname><given-names>Caixia</given-names></name><name><surname>Jiang</surname><given-names>Ning</given-names></name><name><surname>Liu</surname><given-names>Chuli</given-names></name><name><surname>Xu</surname><given-names>ZiYan</given-names></name><name><surname>Lu</surname><given-names>Hailong</given-names></name><name><surname>Ma</surname><given-names>Rong</given-names></name></person-group><article-title>﻿Morphology and molecular phylogeny reveal new species and records of <tp:taxon-name><tp:taxon-name-part taxon-name-part-type="order">Diaporthales</tp:taxon-name-part></tp:taxon-name> from <italic><tp:taxon-name><tp:taxon-name-part taxon-name-part-type="genus" reg="Betula">Betula</tp:taxon-name-part></tp:taxon-name></italic> in Xinjiang, China</article-title><source>MycoKeys</source><day>18</day><month>11</month><year>2025</year><volume>125</volume><fpage>167</fpage><lpage>204</lpage><pub-id pub-id-type="doi">10.3897/mycokeys.125.169956</pub-id></mixed-citation></tp:treatment-meta><tp:nomenclature><label>﻿</label><tp:taxon-name><object-id xmlns:xlink="http://www.w3.org/1999/xlink" content-type="arpha" xlink:type="simple">29E4A562-B55A-50F8-9EF4-4151CEA90FA4</object-id>
              <tp:taxon-name-part taxon-name-part-type="genus" reg="Coryneum">Coryneum</tp:taxon-name-part>
              <tp:taxon-name-part taxon-name-part-type="species" reg="lanciforme">lanciforme</tp:taxon-name-part>
            </tp:taxon-name><tp:taxon-authority>(Fr.) Voglmayr &amp; Jaklitsch, IMA Fungus 6(1): 146 (2015)</tp:taxon-authority><xref ref-type="fig" rid="F7">Fig. 7</xref><tp:nomenclature-citation-list><tp:nomenclature-citation><tp:taxon-name>
                  <tp:taxon-name-part taxon-name-part-type="genus" reg="Coryneum"/>
                  <tp:taxon-name-part taxon-name-part-type="species" reg="brachyurum"/>
                </tp:taxon-name><comment>= <tp:taxon-name><tp:taxon-name-part taxon-name-part-type="genus" reg="Coryneum">Coryneum</tp:taxon-name-part> <tp:taxon-name-part taxon-name-part-type="species" reg="brachyurum">brachyurum</tp:taxon-name-part></tp:taxon-name> Link, Sp. pl., Edn 4 6(2): 124 (1825). </comment></tp:nomenclature-citation><tp:nomenclature-citation><tp:taxon-name>
                  <tp:taxon-name-part taxon-name-part-type="genus" reg="Pseudovalsa"/>
                  <tp:taxon-name-part taxon-name-part-type="species" reg="lanciformis"/>
                </tp:taxon-name><comment>≡ <tp:taxon-name><tp:taxon-name-part taxon-name-part-type="genus" reg="Pseudovalsa">Pseudovalsa</tp:taxon-name-part> <tp:taxon-name-part taxon-name-part-type="species" reg="lanciformis">lanciformis</tp:taxon-name-part></tp:taxon-name> (Fr.) Ces. &amp; De Not., Comm. Soc. crittog. Ital. 1(fasc. 4): 206 (1863). </comment></tp:nomenclature-citation></tp:nomenclature-citation-list></tp:nomenclature><tp:treatment-sec sec-type="description" id="SECID0EHZFM"><title>Description.</title><p><bold><italic>Pseudostromata</italic></bold> semi-immersed in the bark, scattered, conical, 950–1700 μm diam., 600–900 μm high, with 3–8 perithecia arranged irregularly. <bold><italic>Ectostromatic</italic></bold> disc distinct, circular, brown, 430–650 μm diam. <bold><italic>Ostioles</italic></bold> black, 75–140 μm diam. <bold><italic>Perithecia</italic></bold> globular, somewhat flattened at base with black neck, 350–650 μm diam. <bold><italic>Asci</italic></bold> hyaline, with chitinoid, refractive ring, clavate to elongate-obovoid, (190–)207–241(–246) × (30–)33–40(–42) μm, 8-spored, biseriate. <bold><italic>Ascospores</italic></bold> fusiform, ends pointed, dark brown, 5–8-distoseptate, (37.5–)39.5–48.5(–53) × (13.5–)14–17(–18.5) (av. = 44.1 ± 4.4 × 15.4 ± 1.6, n = 50) (n = 50) μm, L/W ratio = 2.4–3.6.</p><fig id="F7" position="float" orientation="portrait"><object-id xmlns:xlink="http://www.w3.org/1999/xlink" content-type="doi" xlink:type="simple">10.3897/mycokeys.125.169956.figure7</object-id><object-id xmlns:xlink="http://www.w3.org/1999/xlink" content-type="arpha" xlink:type="simple">22072851-B5D3-5B10-9550-86AC9F0BA904</object-id><label>Figure 7.</label><caption><p><italic><tp:taxon-name><tp:taxon-name-part taxon-name-part-type="genus" reg="Coryneum">Coryneum</tp:taxon-name-part> <tp:taxon-name-part taxon-name-part-type="species" reg="lanciforme">lanciforme</tp:taxon-name-part></tp:taxon-name></italic> from <italic><tp:taxon-name><tp:taxon-name-part taxon-name-part-type="genus" reg="Betula">Betula</tp:taxon-name-part> <tp:taxon-name-part taxon-name-part-type="species" reg="pendula">pendula</tp:taxon-name-part></tp:taxon-name></italic>. <bold>A, B.</bold> Habit of ascostromata on branch; <bold>C.</bold> Ostioles embedded in ascostroma in section; <bold>D.</bold> Transverse section through ascostroma; <bold>E.</bold> Longitudinal section through ascostroma; <bold>F.</bold> Asci; <bold>G.</bold> Ascospores. Scale bars: 500 μm (<bold>B–E</bold>); 20 μm (<bold>F, G</bold>).</p></caption><graphic xmlns:xlink="http://www.w3.org/1999/xlink" xlink:href="mycokeys-125-167-g007.jpg" position="float" orientation="portrait" xlink:type="simple" id="oo_1468544.jpg"><uri content-type="original_file" xlink:type="simple">https://binary.pensoft.net/fig/1468544</uri></graphic></fig></tp:treatment-sec><tp:treatment-sec sec-type="description" id="SECID0E12FM"><title>Culture characteristics.</title><p><bold><italic>Colonies</italic></bold> on <abbrev xmlns:xlink="http://www.w3.org/1999/xlink" xlink:title="potato dextrose agar" id="ABBRID0EF3FM" xlink:type="simple">PDA</abbrev> flat, spreading, with moderate flocculent aerial mycelium and undulating margin, initially white, becoming dark brown and reaching 90 mm diam. after 3 weeks at 25 °C.</p></tp:treatment-sec><tp:treatment-sec sec-type="material" id="SECID0EJ3FM"><title>Materials examined.</title><p><bold>China</bold> • Xinjiang Uygur Autonomous Region, Altay Prefecture, Altay City, Alahake Town, Haxionggou, from dead branches of <italic><tp:taxon-name><tp:taxon-name-part taxon-name-part-type="genus" reg="Betula">Betula</tp:taxon-name-part> <tp:taxon-name-part taxon-name-part-type="species" reg="pendula">pendula</tp:taxon-name-part></tp:taxon-name></italic>, 7 October 2024, Rong Ma, Caixia Wang &amp; Hailong Lu (<named-content xmlns:xlink="http://www.w3.org/1999/xlink" content-type="dwc:institutional_code" xlink:title="Herbarium of Xinjiang Agricultural University" xlink:href="http://grbio.org/institution/xinjiang-agricultural-university" xlink:type="simple">XJAU</named-content> 4053, living cultures <abbrev xmlns:xlink="http://www.w3.org/1999/xlink" content-type="institution" xlink:title="China Forestry Culture Collection Center" id="ABBRID0EB4FM" xlink:type="simple">CFCC</abbrev> 71587 and <abbrev xmlns:xlink="http://www.w3.org/1999/xlink" content-type="institution" xlink:title="China Forestry Culture Collection Center" id="ABBRID0EG4FM" xlink:type="simple">CFCC</abbrev> 71653).</p></tp:treatment-sec><tp:treatment-sec sec-type="notes" id="SECID0EL4FM"><title>Notes.</title><p><italic><tp:taxon-name><tp:taxon-name-part taxon-name-part-type="genus" reg="Coryneum">Coryneum</tp:taxon-name-part> <tp:taxon-name-part taxon-name-part-type="species" reg="lanciforme">lanciforme</tp:taxon-name-part></tp:taxon-name></italic> is the type species of <italic><tp:taxon-name><tp:taxon-name-part taxon-name-part-type="genus" reg="Pseudovalsa">Pseudovalsa</tp:taxon-name-part></tp:taxon-name></italic> (<xref ref-type="bibr" rid="B69">Sutton 1975</xref>). However, since <italic><tp:taxon-name><tp:taxon-name-part taxon-name-part-type="genus" reg="Coryneum">Coryneum</tp:taxon-name-part> <tp:taxon-name-part taxon-name-part-type="species" reg="umbonatum">umbonatum</tp:taxon-name-part></tp:taxon-name></italic> (the type species of <italic><tp:taxon-name><tp:taxon-name-part taxon-name-part-type="genus" reg="Coryneum">Coryneum</tp:taxon-name-part></tp:taxon-name></italic>) was described earlier (<xref ref-type="bibr" rid="B54">Nees von Esenbeck 1816</xref>), <italic><tp:taxon-name><tp:taxon-name-part taxon-name-part-type="genus" reg="Pseudovalsa">Pseudovalsa</tp:taxon-name-part></tp:taxon-name></italic> was synonymised under <italic><tp:taxon-name><tp:taxon-name-part taxon-name-part-type="genus" reg="Coryneum">Coryneum</tp:taxon-name-part></tp:taxon-name></italic> and <italic><tp:taxon-name><tp:taxon-name-part taxon-name-part-type="genus" reg="Pseudovalsa">P.</tp:taxon-name-part> <tp:taxon-name-part taxon-name-part-type="species" reg="lanciformis">lanciformis</tp:taxon-name-part></tp:taxon-name></italic> was treated as a synonym of <italic><tp:taxon-name><tp:taxon-name-part taxon-name-part-type="genus" reg="Coryneum">Co.</tp:taxon-name-part> <tp:taxon-name-part taxon-name-part-type="species" reg="lanciforme">lanciforme</tp:taxon-name-part></tp:taxon-name></italic> (<xref ref-type="bibr" rid="B65">Rossman et al. 2015</xref>). In this study, we report the first discovery of <italic><tp:taxon-name><tp:taxon-name-part taxon-name-part-type="genus" reg="Coryneum">Co.</tp:taxon-name-part> <tp:taxon-name-part taxon-name-part-type="species" reg="lanciforme">lanciforme</tp:taxon-name-part></tp:taxon-name></italic> along with its teleomorph in Xinjiang, China, significantly expanding the known geographical distribution of this fungus.</p></tp:treatment-sec><ref-list><ref id="B69"><mixed-citation xmlns:xlink="http://www.w3.org/1999/xlink" xlink:type="simple"><person-group><name name-style="western"><surname>Sutton</surname><given-names>BC</given-names></name></person-group> (<year>1975</year>) <article-title><tp:taxon-name><tp:taxon-name-part taxon-name-part-type="class">Coelomycetes</tp:taxon-name-part></tp:taxon-name> V. <italic><tp:taxon-name><tp:taxon-name-part taxon-name-part-type="genus">Coryneum</tp:taxon-name-part></tp:taxon-name></italic>.</article-title><source>Mycological Papers</source><volume>138</volume>: <fpage>1</fpage>–<lpage>224</lpage>.</mixed-citation></ref><ref id="B54"><mixed-citation xmlns:xlink="http://www.w3.org/1999/xlink" xlink:type="simple"><person-group><name name-style="western"><surname>Nees von Esenbeck</surname><given-names>CG</given-names></name></person-group> (<year>1816</year>) <source>Das System der Pilze und Schwämme.</source><publisher-name>Stahelsche Buchhandlung</publisher-name>, <publisher-loc>Würzburg</publisher-loc>, <size units="page">334 pp</size>. <ext-link xlink:href="10.5962/bhl.title.110007" ext-link-type="doi" xlink:type="simple">https://doi.org/10.5962/bhl.title.110007</ext-link></mixed-citation></ref><ref id="B65"><mixed-citation xmlns:xlink="http://www.w3.org/1999/xlink" xlink:type="simple"><person-group><name name-style="western"><surname>Rossman</surname><given-names>AY</given-names></name><name name-style="western"><surname>Adams</surname><given-names>GC</given-names></name><name name-style="western"><surname>Cannon</surname><given-names>PF</given-names></name><name name-style="western"><surname>Castlebury</surname><given-names>LA</given-names></name><name name-style="western"><surname>Crous</surname><given-names>PW</given-names></name><name name-style="western"><surname>Gryzenhout</surname><given-names>M</given-names></name><name name-style="western"><surname>Jaklitsch</surname><given-names>WM</given-names></name><name name-style="western"><surname>Mejia</surname><given-names>LC</given-names></name><name name-style="western"><surname>Stoykov</surname><given-names>D</given-names></name><name name-style="western"><surname>Udayanga</surname><given-names>D</given-names></name><name name-style="western"><surname>Voglmayr</surname><given-names>H</given-names></name><name name-style="western"><surname>Walker</surname><given-names>DM</given-names></name></person-group> (<year>2015</year>) <article-title>Recommendations of generic names in <tp:taxon-name><tp:taxon-name-part taxon-name-part-type="order">Diaporthales</tp:taxon-name-part></tp:taxon-name> competing for protection or use.</article-title><source>IMA Fungus</source><volume>6</volume>(<issue>1</issue>): <fpage>145</fpage>–<lpage>154</lpage>. <ext-link xlink:href="10.5598/imafungus.2015.06.01.09" ext-link-type="doi" xlink:type="simple">https://doi.org/10.5598/imafungus.2015.06.01.09</ext-link></mixed-citation></ref></ref-list></tp:taxon-treatment>
