# Supplementary material for: ﻿Morphology and molecular phylogeny reveal new species and records of Diaporthales from Betula in Xinjiang, China
Source: MycoKeys. 2025 Nov 18;125:167–204. doi: 10.3897/mycokeys.125.169956 (PMC12648169; doi:10.3897/mycokeys.125.169956)
Supplement: XML Treatment for Cytospora tanaitica [file mycokeys.125.169956-treatment8.xml]

<!DOCTYPE tp:taxon-treatment
  PUBLIC "-//TaxonX//DTD Taxonomic Treatment Publishing DTD v0 20100105//EN" "tax-treatment-NSO.dtd">
<tp:taxon-treatment xmlns:tp="http://www.plazi.org/taxpub"><tp:treatment-meta><kwd-group><label>Taxon classification</label><kwd>
                <named-content content-type="kingdom">Fungi</named-content>
              </kwd><kwd>
                <named-content content-type="order">Diaporthales</named-content>
              </kwd><kwd>
                <named-content content-type="family">Cytosporaceae</named-content>
              </kwd></kwd-group><mixed-citation publication-type="journal"><person-group><name><surname>Wang</surname><given-names>Caixia</given-names></name><name><surname>Jiang</surname><given-names>Ning</given-names></name><name><surname>Liu</surname><given-names>Chuli</given-names></name><name><surname>Xu</surname><given-names>ZiYan</given-names></name><name><surname>Lu</surname><given-names>Hailong</given-names></name><name><surname>Ma</surname><given-names>Rong</given-names></name></person-group><article-title>﻿Morphology and molecular phylogeny reveal new species and records of <tp:taxon-name><tp:taxon-name-part taxon-name-part-type="order">Diaporthales</tp:taxon-name-part></tp:taxon-name> from <italic><tp:taxon-name><tp:taxon-name-part taxon-name-part-type="genus" reg="Betula">Betula</tp:taxon-name-part></tp:taxon-name></italic> in Xinjiang, China</article-title><source>MycoKeys</source><day>18</day><month>11</month><year>2025</year><volume>125</volume><fpage>167</fpage><lpage>204</lpage><pub-id pub-id-type="doi">10.3897/mycokeys.125.169956</pub-id></mixed-citation></tp:treatment-meta><tp:nomenclature><label>﻿</label><tp:taxon-name><object-id xmlns:xlink="http://www.w3.org/1999/xlink" content-type="arpha" xlink:type="simple">87199035-F4C0-5EEA-A7DA-9C4EE1F1BA06</object-id>
              <tp:taxon-name-part taxon-name-part-type="genus" reg="Cytospora">Cytospora</tp:taxon-name-part>
              <tp:taxon-name-part taxon-name-part-type="species" reg="tanaitica">tanaitica</tp:taxon-name-part>
            </tp:taxon-name><tp:taxon-authority>Norph., Bulgakov &amp; K.D. Hyde, Fungal Diversity 75: 172 (2015)</tp:taxon-authority><xref ref-type="fig" rid="F9">Fig. 9</xref></tp:nomenclature><tp:treatment-sec sec-type="description" id="SECID0ECVGM"><title>Description.</title><p><bold><italic>Conidiomata</italic></bold> pycnidial, serried, semi-immersed in the bark, conical, 1200–2000 μm diam., 400–650 μm high, with multiple subdivided locules with common walls. <bold><italic>Conceptacle</italic></bold> absent. <bold><italic>Ectostromatic disc</italic></bold> honey, circular to ovoid, 350–650 μm diam., with a single ostiole per disc in the centre. <bold><italic>Ostiole</italic></bold> grey to black, 75–140 μm diam. <bold><italic>Conidiophores</italic></bold> borne along the locules, hyaline, branched, (13–)15–28.5(–32) × 1.5–2 μm. <bold><italic>Conidiogenous cells</italic></bold> enteroblastic, phialidic, subcylindrical to cylindrical. <bold><italic>Conidia</italic></bold> hyaline, allantoid, thin-walled, eguttulate, aseptate, smooth, (5–)5.5–6(–7) × 1.5–2 (av. = 5.8 ± 0.4 × 1.7 ± 0.1, n = 50) μm, L/W ratio = 3.2–3.8.</p></tp:treatment-sec><tp:treatment-sec sec-type="description" id="SECID0EEWGM"><title>Culture characteristics.</title><p><bold><italic>Colonies</italic></bold> on <abbrev xmlns:xlink="http://www.w3.org/1999/xlink" xlink:title="potato dextrose agar" id="ABBRID0EPWGM" xlink:type="simple">PDA</abbrev> flat, spreading, with abundant aerial mycelium and rough margin, grey to dark green, reaching 90 mm diam. after 2 weeks at 25 °C, sterile.</p></tp:treatment-sec><tp:treatment-sec sec-type="material" id="SECID0ETWGM"><title>Materials examined.</title><p><bold>China</bold> • Xinjiang Uygur Autonomous Region, Altay Prefecture, Altay City, Alahake Town, Haxionggou, from branches of <italic><tp:taxon-name><tp:taxon-name-part taxon-name-part-type="genus" reg="Betula">Betula</tp:taxon-name-part> <tp:taxon-name-part taxon-name-part-type="species" reg="pendula">pendula</tp:taxon-name-part></tp:taxon-name></italic>, 7 October 2024, Rong Ma, Caixia Wang &amp; Hailong Lu (<named-content xmlns:xlink="http://www.w3.org/1999/xlink" content-type="dwc:institutional_code" xlink:title="Herbarium of Xinjiang Agricultural University" xlink:href="http://grbio.org/institution/xinjiang-agricultural-university" xlink:type="simple">XJAU</named-content> 4047, cultures <abbrev xmlns:xlink="http://www.w3.org/1999/xlink" content-type="institution" xlink:title="China Forestry Culture Collection Center" id="ABBRID0ELXGM" xlink:type="simple">CFCC</abbrev> 71675, <abbrev xmlns:xlink="http://www.w3.org/1999/xlink" content-type="institution" xlink:title="China Forestry Culture Collection Center" id="ABBRID0EQXGM" xlink:type="simple">CFCC</abbrev> 71676); • Xinjiang Uygur Autonomous Region, Altay Prefecture, Altay City, from branches of <italic><tp:taxon-name><tp:taxon-name-part taxon-name-part-type="genus" reg="Betula">Betula</tp:taxon-name-part> <tp:taxon-name-part taxon-name-part-type="species" reg="pendula">pendula</tp:taxon-name-part></tp:taxon-name></italic>, 7 October 2024, Rong Ma, Caixia Wang &amp; Hailong Lu (<named-content xmlns:xlink="http://www.w3.org/1999/xlink" content-type="dwc:institutional_code" xlink:title="Herbarium of Xinjiang Agricultural University" xlink:href="http://grbio.org/institution/xinjiang-agricultural-university" xlink:type="simple">XJAU</named-content> 4064, cultures <abbrev xmlns:xlink="http://www.w3.org/1999/xlink" content-type="institution" xlink:title="China Forestry Culture Collection Center" id="ABBRID0EFYGM" xlink:type="simple">CFCC</abbrev> 71677 and <abbrev xmlns:xlink="http://www.w3.org/1999/xlink" content-type="institution" xlink:title="China Forestry Culture Collection Center" id="ABBRID0EKYGM" xlink:type="simple">CFCC</abbrev> 71678); • Xinjiang Uygur Autonomous Region, Altay Prefecture, Qinghe County, Xileasheke Village, from branches of <italic><tp:taxon-name><tp:taxon-name-part taxon-name-part-type="genus" reg="Betula">Betula</tp:taxon-name-part> <tp:taxon-name-part taxon-name-part-type="species" reg="pendula">pendula</tp:taxon-name-part></tp:taxon-name></italic>, 8 October 2024, Rong Ma, Caixia Wang &amp; Hailong Lu (<named-content xmlns:xlink="http://www.w3.org/1999/xlink" content-type="dwc:institutional_code" xlink:title="Herbarium of Xinjiang Agricultural University" xlink:href="http://grbio.org/institution/xinjiang-agricultural-university" xlink:type="simple">XJAU</named-content> 4084, cultures <abbrev xmlns:xlink="http://www.w3.org/1999/xlink" content-type="institution" xlink:title="China Forestry Culture Collection Center" id="ABBRID0E6YGM" xlink:type="simple">CFCC</abbrev> 71683, <abbrev xmlns:xlink="http://www.w3.org/1999/xlink" content-type="institution" xlink:title="China Forestry Culture Collection Center" id="ABBRID0EEZGM" xlink:type="simple">CFCC</abbrev> 71684, <abbrev xmlns:xlink="http://www.w3.org/1999/xlink" content-type="institution" xlink:title="China Forestry Culture Collection Center" id="ABBRID0EJZGM" xlink:type="simple">CFCC</abbrev> 71685).</p><fig id="F9" position="float" orientation="portrait"><object-id xmlns:xlink="http://www.w3.org/1999/xlink" content-type="doi" xlink:type="simple">10.3897/mycokeys.125.169956.figure9</object-id><object-id xmlns:xlink="http://www.w3.org/1999/xlink" content-type="arpha" xlink:type="simple">C43BD50E-1752-5501-A58C-D7A1711E3C6D</object-id><label>Figure 9.</label><caption><p>Morphology of <italic><tp:taxon-name><tp:taxon-name-part taxon-name-part-type="genus" reg="Cytospora">Cytospora</tp:taxon-name-part> <tp:taxon-name-part taxon-name-part-type="species" reg="tanaitica">tanaitica</tp:taxon-name-part></tp:taxon-name></italic> from <italic><tp:taxon-name><tp:taxon-name-part taxon-name-part-type="genus" reg="Betula">Betula</tp:taxon-name-part> <tp:taxon-name-part taxon-name-part-type="species" reg="pendula">pendula</tp:taxon-name-part></tp:taxon-name></italic>. <bold>A, B.</bold> Habit of conidiomata on branch; <bold>C, D.</bold> Transverse section through conidiomata; <bold>E.</bold> Longitudinal section through conidiomata; <bold>F.</bold> Conidiophores and conidiogenous cells; <bold>G.</bold> Conidia. Scale bars: 500 μm (<bold>B–E</bold>); 10 μm (<bold>F–G</bold>).</p></caption><graphic xmlns:xlink="http://www.w3.org/1999/xlink" xlink:href="mycokeys-125-167-g009.jpg" position="float" orientation="portrait" xlink:type="simple" id="oo_1468546.jpg"><uri content-type="original_file" xlink:type="simple">https://binary.pensoft.net/fig/1468546</uri></graphic></fig></tp:treatment-sec><tp:treatment-sec sec-type="notes" id="SECID0EX1GM"><title>Notes.</title><p><italic><tp:taxon-name><tp:taxon-name-part taxon-name-part-type="genus" reg="Cytospora">Cytospora</tp:taxon-name-part> <tp:taxon-name-part taxon-name-part-type="species" reg="tanaitica">tanaitica</tp:taxon-name-part></tp:taxon-name></italic> was first described from <tp:taxon-name><tp:taxon-name-part taxon-name-part-type="genus" reg="Betula">Betula</tp:taxon-name-part> <tp:taxon-name-part taxon-name-part-type="species" reg="pubescens">pubescens</tp:taxon-name-part> <tp:taxon-name-part taxon-name-part-type="infraspecific-rank">var.</tp:taxon-name-part> <tp:taxon-name-part taxon-name-part-type="variety" reg="glabrata">glabrata</tp:taxon-name-part></tp:taxon-name> in Russia (<xref ref-type="bibr" rid="B1">Ariyawansa et al. 2015</xref>). In the present study, seven isolates obtained from <italic><tp:taxon-name><tp:taxon-name-part taxon-name-part-type="genus" reg="Betula">Betula</tp:taxon-name-part> <tp:taxon-name-part taxon-name-part-type="species" reg="pendula">pendula</tp:taxon-name-part></tp:taxon-name></italic> in Xinjiang, China, clustered within a single clade together with the ex-type strain of <italic><tp:taxon-name><tp:taxon-name-part taxon-name-part-type="genus" reg="Cytospora">Cy.</tp:taxon-name-part> <tp:taxon-name-part taxon-name-part-type="species" reg="tanaitica">tanaitica</tp:taxon-name-part></tp:taxon-name></italic> in the phylogenetic tree (Fig. <xref ref-type="fig" rid="F2">2</xref>). However, the conidia of our specimens were larger than those of the holotype (5.5–6 × 1.5–2 μm vs. 3.5–4 × 0.6–0.7 μm) (<xref ref-type="bibr" rid="B1">Ariyawansa et al. 2015</xref>). Based on the molecular phylogenetic evidence and the shared host genus, the isolates obtained in this study are identified as <italic><tp:taxon-name><tp:taxon-name-part taxon-name-part-type="genus" reg="Cytospora">Cy.</tp:taxon-name-part> <tp:taxon-name-part taxon-name-part-type="species" reg="tanaitica">tanaitica</tp:taxon-name-part></tp:taxon-name></italic>, representing a new host and geographic record for this species.</p></tp:treatment-sec><tp:treatment-sec><!--Section generated to contain objects referenced in tp:taxon-treatment.--><fig id="F2" position="float" orientation="portrait"><object-id xmlns:xlink="http://www.w3.org/1999/xlink" content-type="doi" xlink:type="simple">10.3897/mycokeys.125.169956.figure2</object-id><object-id xmlns:xlink="http://www.w3.org/1999/xlink" content-type="arpha" xlink:type="simple">6DC68982-9815-56A2-80BB-EC614ACA8B8F</object-id><label>Figure 2.</label><caption><p>Maximum Likelihood tree of <italic><tp:taxon-name><tp:taxon-name-part taxon-name-part-type="genus" reg="Cytospora">Cytospora</tp:taxon-name-part> <tp:taxon-name-part taxon-name-part-type="species" reg="ribis">ribis</tp:taxon-name-part></tp:taxon-name></italic> species complex generated from combined <abbrev xmlns:xlink="http://www.w3.org/1999/xlink" xlink:title="internal transcribed spacer" id="ABBRID0EKVEM" xlink:type="simple">ITS</abbrev>, <italic><abbrev xmlns:xlink="http://www.w3.org/1999/xlink" xlink:title="partial actin" id="ABBRID0EPVEM" xlink:type="simple">act</abbrev></italic>, <italic><abbrev xmlns:xlink="http://www.w3.org/1999/xlink" xlink:title="RNA polymerase II second largest subunit" id="ABBRID0EUVEM" xlink:type="simple">rpb2</abbrev></italic>, <italic><abbrev xmlns:xlink="http://www.w3.org/1999/xlink" xlink:title="translation elongation factor 1-alpha" id="ABBRID0EZVEM" xlink:type="simple">tef1</abbrev></italic> and <italic><abbrev xmlns:xlink="http://www.w3.org/1999/xlink" xlink:title="partial beta-tubulin" id="ABBRID0E5VEM" xlink:type="simple">tub2</abbrev></italic> sequence data. Bootstrap support values ≥ 50% and Bayesian posterior probabilities ≥ 0.90 are demonstrated at the branches. Ex-type strains are marked in bold.</p></caption><graphic xmlns:xlink="http://www.w3.org/1999/xlink" xlink:href="mycokeys-125-167-g002.jpg" position="float" orientation="portrait" xlink:type="simple" id="oo_1468539.jpg"><uri content-type="original_file" xlink:type="simple">https://binary.pensoft.net/fig/1468539</uri></graphic></fig></tp:treatment-sec><ref-list><ref id="B1"><mixed-citation xmlns:xlink="http://www.w3.org/1999/xlink" xlink:type="simple"><person-group><name name-style="western"><surname>Ariyawansa</surname><given-names>HA</given-names></name><name name-style="western"><surname>Hyde</surname><given-names>KD</given-names></name><name name-style="western"><surname>Jayasiri</surname><given-names>SC</given-names></name><name name-style="western"><surname>Buyck</surname><given-names>B</given-names></name><name name-style="western"><surname>Chethana</surname><given-names>KWT</given-names></name><name name-style="western"><surname>Dai</surname><given-names>DQ</given-names></name><name name-style="western"><surname>Dai</surname><given-names>YC</given-names></name><name name-style="western"><surname>Daranagama</surname><given-names>DA</given-names></name><name name-style="western"><surname>Jayawardena</surname><given-names>RS</given-names></name><name name-style="western"><surname>Lücking</surname><given-names>R</given-names></name><name name-style="western"><surname>Ghobad-Nejhad</surname><given-names>M</given-names></name><name name-style="western"><surname>Niskanen</surname><given-names>T</given-names></name><name name-style="western"><surname>Thambugala</surname><given-names>KM</given-names></name><name name-style="western"><surname>Voigt</surname><given-names>K</given-names></name><name name-style="western"><surname>Zhao</surname><given-names>RL</given-names></name><name name-style="western"><surname>Li</surname><given-names>GJ</given-names></name><name name-style="western"><surname>Doilom</surname><given-names>M</given-names></name><name name-style="western"><surname>Boonmee</surname><given-names>S</given-names></name><name name-style="western"><surname>Yang</surname><given-names>ZL</given-names></name><name name-style="western"><surname>Cai</surname><given-names>Q</given-names></name><name name-style="western"><surname>Cui</surname><given-names>YY</given-names></name><name name-style="western"><surname>Bahkali</surname><given-names>AH</given-names></name><name name-style="western"><surname>Chen</surname><given-names>J</given-names></name><name name-style="western"><surname>Cui</surname><given-names>BK</given-names></name><name name-style="western"><surname>Chen</surname><given-names>JJ</given-names></name><name name-style="western"><surname>Dayarathne</surname><given-names>MC</given-names></name><name name-style="western"><surname>Dissanayake</surname><given-names>AJ</given-names></name><name name-style="western"><surname>Ekanayaka</surname><given-names>AH</given-names></name><name name-style="western"><surname>Hashimoto</surname><given-names>A</given-names></name><name name-style="western"><surname>Hongsanan</surname><given-names>S</given-names></name><name name-style="western"><surname>Jones</surname><given-names>EBG</given-names></name><name name-style="western"><surname>Larsson</surname><given-names>E</given-names></name><name name-style="western"><surname>Li</surname><given-names>WJ</given-names></name><name name-style="western"><surname>Li</surname><given-names>QR</given-names></name><name name-style="western"><surname>Liu</surname><given-names>JK</given-names></name><name name-style="western"><surname>Luo</surname><given-names>ZL</given-names></name><name name-style="western"><surname>Maharachchikumbura</surname><given-names>SSN</given-names></name><name name-style="western"><surname>Mapook</surname><given-names>A</given-names></name><name name-style="western"><surname>McKenzie</surname><given-names>EHC</given-names></name><name name-style="western"><surname>Norphanphoun</surname><given-names>C</given-names></name><name name-style="western"><surname>Konta</surname><given-names>S</given-names></name><name name-style="western"><surname>Pang</surname><given-names>KL</given-names></name><name name-style="western"><surname>Perera</surname><given-names>RH</given-names></name><name name-style="western"><surname>Phookamsak</surname><given-names>R</given-names></name><name name-style="western"><surname>Phukhamsakda</surname><given-names>C</given-names></name><name name-style="western"><surname>Pinruan</surname><given-names>U</given-names></name><name name-style="western"><surname>Randrianjohany</surname><given-names>E</given-names></name><name name-style="western"><surname>Singtripop</surname><given-names>C</given-names></name><name name-style="western"><surname>Tanaka</surname><given-names>K</given-names></name><name name-style="western"><surname>Tian</surname><given-names>CM</given-names></name><name name-style="western"><surname>Tibpromma</surname><given-names>S</given-names></name><name name-style="western"><surname>Abdel-Wahab</surname><given-names>MA</given-names></name><name name-style="western"><surname>Wanasinghe</surname><given-names>DN</given-names></name><name name-style="western"><surname>Wijayawardene</surname><given-names>NN</given-names></name><name name-style="western"><surname>Zhang</surname><given-names>JF</given-names></name><name name-style="western"><surname>Zhang</surname><given-names>H</given-names></name><name name-style="western"><surname>Abdel-Aziz</surname><given-names>FA</given-names></name><name name-style="western"><surname>Wedin</surname><given-names>M</given-names></name><name name-style="western"><surname>Westberg</surname><given-names>M</given-names></name><name name-style="western"><surname>Ammirati</surname><given-names>JF</given-names></name><name name-style="western"><surname>Bulgakov</surname><given-names>TS</given-names></name><name name-style="western"><surname>Lima</surname><given-names>DX</given-names></name><name name-style="western"><surname>Callaghan</surname><given-names>TM</given-names></name><name name-style="western"><surname>Callac</surname><given-names>P</given-names></name><name name-style="western"><surname>Chang</surname><given-names>CH</given-names></name><name name-style="western"><surname>Coca</surname><given-names>LF</given-names></name><name name-style="western"><surname>Dal-Forno</surname><given-names>M</given-names></name><name name-style="western"><surname>Dollhofer</surname><given-names>V</given-names></name><name name-style="western"><surname>Fliegerová</surname><given-names>K</given-names></name><name name-style="western"><surname>Greiner</surname><given-names>K</given-names></name><name name-style="western"><surname>Griffith</surname><given-names>GW</given-names></name><name name-style="western"><surname>Ho</surname><given-names>HM</given-names></name><name name-style="western"><surname>Hofstetter</surname><given-names>V</given-names></name><name name-style="western"><surname>Jeewon</surname><given-names>R</given-names></name><name name-style="western"><surname>Kang</surname><given-names>JC</given-names></name><name name-style="western"><surname>Wen</surname><given-names>TC</given-names></name><name name-style="western"><surname>Kirk</surname><given-names>PM</given-names></name><name name-style="western"><surname>Kytövuori</surname><given-names>I</given-names></name><name name-style="western"><surname>Lawrey</surname><given-names>JD</given-names></name><name name-style="western"><surname>Xing</surname><given-names>J</given-names></name><name name-style="western"><surname>Li</surname><given-names>H</given-names></name><name name-style="western"><surname>Liu</surname><given-names>ZY</given-names></name><name name-style="western"><surname>Liu</surname><given-names>XZ</given-names></name><name name-style="western"><surname>Liimatainen</surname><given-names>K</given-names></name><name name-style="western"><surname>Lumbsch</surname><given-names>HT</given-names></name><name name-style="western"><surname>Matsumura</surname><given-names>M</given-names></name><name name-style="western"><surname>Moncada</surname><given-names>B</given-names></name><name name-style="western"><surname>Nuankaew</surname><given-names>S</given-names></name><name name-style="western"><surname>Parnmen</surname><given-names>S</given-names></name><name name-style="western"><surname>de Azevedo Santiago</surname><given-names>ALCM</given-names></name><name name-style="western"><surname>Sommai</surname><given-names>S</given-names></name><name name-style="western"><surname>Song</surname><given-names>Y</given-names></name><name name-style="western"><surname>de Souza</surname><given-names>CAF</given-names></name><name name-style="western"><surname>de Souza-Motta</surname><given-names>CM</given-names></name><name name-style="western"><surname>Su</surname><given-names>HY</given-names></name><name name-style="western"><surname>Suetrong</surname><given-names>S</given-names></name><name name-style="western"><surname>Wang</surname><given-names>Y</given-names></name><name name-style="western"><surname>Wei</surname><given-names>SF</given-names></name><name name-style="western"><surname>Wen</surname><given-names>TC</given-names></name><name name-style="western"><surname>Yuan</surname><given-names>HS</given-names></name><name name-style="western"><surname>Zhou</surname><given-names>LW</given-names></name><name name-style="western"><surname>Réblová</surname><given-names>M</given-names></name><name name-style="western"><surname>Fournier</surname><given-names>J</given-names></name><name name-style="western"><surname>Camporesi</surname><given-names>E</given-names></name><name name-style="western"><surname>Luangsa-ard</surname><given-names>JJ</given-names></name><name name-style="western"><surname>Tasanathai</surname><given-names>K</given-names></name><name name-style="western"><surname>Khonsanit</surname><given-names>A</given-names></name><name name-style="western"><surname>Thanakitpipattana</surname><given-names>D</given-names></name><name name-style="western"><surname>Somrithipol</surname><given-names>S</given-names></name><name name-style="western"><surname>Diederich</surname><given-names>P</given-names></name><name name-style="western"><surname>Millanes</surname><given-names>AM</given-names></name><name name-style="western"><surname>Common</surname><given-names>RS</given-names></name><name name-style="western"><surname>Stadler</surname><given-names>M</given-names></name><name name-style="western"><surname>Yan</surname><given-names>JY</given-names></name><name name-style="western"><surname>Li</surname><given-names>XH</given-names></name><name name-style="western"><surname>Lee</surname><given-names>HW</given-names></name><name name-style="western"><surname>Nguyen</surname><given-names>TTT</given-names></name><name name-style="western"><surname>Lee</surname><given-names>HB</given-names></name><name name-style="western"><surname>Battistin</surname><given-names>E</given-names></name><name name-style="western"><surname>Marsico</surname><given-names>O</given-names></name><name name-style="western"><surname>Vizzini</surname><given-names>A</given-names></name><name name-style="western"><surname>Vila</surname><given-names>J</given-names></name><name name-style="western"><surname>Ercole</surname><given-names>E</given-names></name><name name-style="western"><surname>Eberhardt</surname><given-names>U</given-names></name><name name-style="western"><surname>Simonini</surname><given-names>G</given-names></name><name name-style="western"><surname>Wen</surname><given-names>HA</given-names></name><name name-style="western"><surname>Chen</surname><given-names>XH</given-names></name><name name-style="western"><surname>Miettinen</surname><given-names>O</given-names></name><name name-style="western"><surname>Spirin</surname><given-names>V</given-names></name><name name-style="western"><surname>Hernawati</surname></name></person-group> (<year>2015</year>) <article-title>Fungal diversity notes 111–252: Taxonomic and phylogenetic contributions to fungal taxa.</article-title><source>Fungal Diversity</source><volume>75</volume>: <fpage>27</fpage>–<lpage>274</lpage>. <ext-link xlink:href="10.1007/s13225-015-0346-5" ext-link-type="doi" xlink:type="simple">https://doi.org/10.1007/s13225-015-0346-5</ext-link></mixed-citation></ref></ref-list></tp:taxon-treatment>
