# Supplementary material for: ﻿Morphology and molecular phylogeny reveal new species and records of Diaporthales from Betula in Xinjiang, China
Source: MycoKeys. 2025 Nov 18;125:167–204. doi: 10.3897/mycokeys.125.169956 (PMC12648169; doi:10.3897/mycokeys.125.169956)
Supplement: XML Treatment for Cryptosporella betulae [file mycokeys.125.169956-treatment11.xml]

<!DOCTYPE tp:taxon-treatment
  PUBLIC "-//TaxonX//DTD Taxonomic Treatment Publishing DTD v0 20100105//EN" "tax-treatment-NSO.dtd">
<tp:taxon-treatment xmlns:tp="http://www.plazi.org/taxpub"><tp:treatment-meta><kwd-group><label>Taxon classification</label><kwd>
                <named-content content-type="kingdom">Fungi</named-content>
              </kwd><kwd>
                <named-content content-type="order">Diaporthales</named-content>
              </kwd><kwd>
                <named-content content-type="family">﻿Gnomoniaceae</named-content>
              </kwd></kwd-group><mixed-citation publication-type="journal"><person-group><name><surname>Wang</surname><given-names>Caixia</given-names></name><name><surname>Jiang</surname><given-names>Ning</given-names></name><name><surname>Liu</surname><given-names>Chuli</given-names></name><name><surname>Xu</surname><given-names>ZiYan</given-names></name><name><surname>Lu</surname><given-names>Hailong</given-names></name><name><surname>Ma</surname><given-names>Rong</given-names></name></person-group><article-title>﻿Morphology and molecular phylogeny reveal new species and records of <tp:taxon-name><tp:taxon-name-part taxon-name-part-type="order">Diaporthales</tp:taxon-name-part></tp:taxon-name> from <italic><tp:taxon-name><tp:taxon-name-part taxon-name-part-type="genus" reg="Betula">Betula</tp:taxon-name-part></tp:taxon-name></italic> in Xinjiang, China</article-title><source>MycoKeys</source><day>18</day><month>11</month><year>2025</year><volume>125</volume><fpage>167</fpage><lpage>204</lpage><pub-id pub-id-type="doi">10.3897/mycokeys.125.169956</pub-id></mixed-citation></tp:treatment-meta><tp:nomenclature><label>﻿</label><tp:taxon-name><object-id xmlns:xlink="http://www.w3.org/1999/xlink" content-type="arpha" xlink:type="simple">D28CB89E-A953-556D-B23D-D03FF0E3FDDD</object-id>
              <tp:taxon-name-part taxon-name-part-type="genus" reg="Cryptosporella">Cryptosporella</tp:taxon-name-part>
              <tp:taxon-name-part taxon-name-part-type="species" reg="betulae">betulae</tp:taxon-name-part>
            </tp:taxon-name><tp:taxon-authority>(Tul. &amp; C. Tul.) L.C. Mejía &amp; Castl., Mycol. Res. 112(1): 32 (2008)</tp:taxon-authority><xref ref-type="fig" rid="F10">Fig. 10</xref></tp:nomenclature><tp:treatment-sec sec-type="description" id="SECID0ESCHM"><title>Description.</title><p><bold><italic>Conidiomata</italic></bold> acervular, immersed to semi-immersed in the bark, scattered, conical, 850–1200 μm diam., 650–800 μm high. <bold><italic>Central column</italic></bold> beneath the disc more or less conical, grey to black. <bold><italic>Ectostromatic disc</italic></bold> brown, circular to ovoid, 350–420 μm diam. <bold><italic>Conidiophores</italic></bold> reduced to conidiogenous cells. <bold><italic>Conidiogenous cells</italic></bold> narrowly cylindrical, smooth, hyaline, producing a conidium at apex, (6–)8–10.5(–13) × (3–)4.5–6.5(–8) μm. <bold><italic>Conidia</italic></bold> hyaline, aseptate, cylindrical to clavate, curved, (52–)55.5–66.5(–70) × (4.5–)5.5–6.5 μm (av. = 61 ± 5.2 × 5.8 ± 0.6 μm, n = 50) μm, L/W ratio = 9.1–11.9.</p></tp:treatment-sec><tp:treatment-sec sec-type="description" id="SECID0EMDHM"><title>Culture characteristics.</title><p><bold><italic>Colonies</italic></bold> on <abbrev xmlns:xlink="http://www.w3.org/1999/xlink" xlink:title="potato dextrose agar" id="ABBRID0EXDHM" xlink:type="simple">PDA</abbrev> flat, spreading, with moderate aerial mycelium and even margin, white to fawn, reaching 70 mm diam. after 2 weeks at 25 °C, sterile.</p></tp:treatment-sec><tp:treatment-sec sec-type="material" id="SECID0E2DHM"><title>Materials examined.</title><p><bold>China</bold> • Xinjiang Uygur Autonomous Region, Altay Prefecture, Altay City, Alahake Town, Haxionggou Valley, from branches of <italic><tp:taxon-name><tp:taxon-name-part taxon-name-part-type="genus" reg="Betula">Betula</tp:taxon-name-part> <tp:taxon-name-part taxon-name-part-type="species" reg="pendula">pendula</tp:taxon-name-part></tp:taxon-name></italic>, 7 October 2024, Rong Ma, Caixia Wang &amp; Hailong Lu (<named-content xmlns:xlink="http://www.w3.org/1999/xlink" content-type="dwc:institutional_code" xlink:title="Herbarium of Xinjiang Agricultural University" xlink:href="http://grbio.org/institution/xinjiang-agricultural-university" xlink:type="simple">XJAU</named-content> 4059 cultures <abbrev xmlns:xlink="http://www.w3.org/1999/xlink" content-type="institution" xlink:title="China Forestry Culture Collection Center" id="ABBRID0ETEHM" xlink:type="simple">CFCC</abbrev> 71654 and <abbrev xmlns:xlink="http://www.w3.org/1999/xlink" content-type="institution" xlink:title="China Forestry Culture Collection Center" id="ABBRID0EYEHM" xlink:type="simple">CFCC</abbrev> 71655); <italic>ibid</italic>. (<named-content xmlns:xlink="http://www.w3.org/1999/xlink" content-type="dwc:institutional_code" xlink:title="Herbarium of Xinjiang Agricultural University" xlink:href="http://grbio.org/institution/xinjiang-agricultural-university" xlink:type="simple">XJAU</named-content> 4060, cultures <abbrev xmlns:xlink="http://www.w3.org/1999/xlink" content-type="institution" xlink:title="China Forestry Culture Collection Center" id="ABBRID0EEFHM" xlink:type="simple">CFCC</abbrev> 71656, <abbrev xmlns:xlink="http://www.w3.org/1999/xlink" content-type="institution" xlink:title="China Forestry Culture Collection Center" id="ABBRID0EJFHM" xlink:type="simple">CFCC</abbrev> 71657 and <abbrev xmlns:xlink="http://www.w3.org/1999/xlink" content-type="institution" xlink:title="China Forestry Culture Collection Center" id="ABBRID0EOFHM" xlink:type="simple">CFCC</abbrev> 71658).</p></tp:treatment-sec><tp:treatment-sec sec-type="notes" id="SECID0ETFHM"><title>Notes.</title><p>The species concept of <italic><tp:taxon-name><tp:taxon-name-part taxon-name-part-type="genus" reg="Cryptosporella">Cryptosporella</tp:taxon-name-part> <tp:taxon-name-part taxon-name-part-type="species" reg="betulae">betulae</tp:taxon-name-part></tp:taxon-name></italic> was conceived more narrowly than previous studies, with only the sexual morph described (<xref ref-type="bibr" rid="B52">Mejía et al. 2008</xref>, <xref ref-type="bibr" rid="B53">2011</xref>). This fungus has been recorded in Austria and Russia inhabiting <italic><tp:taxon-name><tp:taxon-name-part taxon-name-part-type="genus" reg="Betula">Betula</tp:taxon-name-part> <tp:taxon-name-part taxon-name-part-type="species" reg="lenta">lenta</tp:taxon-name-part></tp:taxon-name></italic> and <italic><tp:taxon-name><tp:taxon-name-part taxon-name-part-type="genus" reg="Betula">B.</tp:taxon-name-part> <tp:taxon-name-part taxon-name-part-type="species" reg="pendula">pendula</tp:taxon-name-part></tp:taxon-name></italic> (<xref ref-type="bibr" rid="B52">Mejía et al. 2008</xref>, <xref ref-type="bibr" rid="B53">2011</xref>). In this study, two new specimens collected from Xinjiang, China and five isolates were obtained. They were identified as <italic><tp:taxon-name><tp:taxon-name-part taxon-name-part-type="genus" reg="Cryptosporella">Cr.</tp:taxon-name-part> <tp:taxon-name-part taxon-name-part-type="species" reg="betulae">Betulae</tp:taxon-name-part></tp:taxon-name></italic>, based on the molecular phylogeny (Fig. <xref ref-type="fig" rid="F5">5</xref>), representing a new host record in China. In addition, asexual morph of this fungus is firstly discovered and described herein.</p><fig id="F10" position="float" orientation="portrait"><object-id xmlns:xlink="http://www.w3.org/1999/xlink" content-type="doi" xlink:type="simple">10.3897/mycokeys.125.169956.figure10</object-id><object-id xmlns:xlink="http://www.w3.org/1999/xlink" content-type="arpha" xlink:type="simple">3C6AA220-1FC6-597F-B4B2-0DCF765082CF</object-id><label>Figure 10.</label><caption><p>Morphology of <italic><tp:taxon-name><tp:taxon-name-part taxon-name-part-type="genus" reg="Cryptosporella">Cryptosporella</tp:taxon-name-part> <tp:taxon-name-part taxon-name-part-type="species" reg="betulae">betulae</tp:taxon-name-part></tp:taxon-name></italic> from <italic><tp:taxon-name><tp:taxon-name-part taxon-name-part-type="genus" reg="Betula">Betula</tp:taxon-name-part> <tp:taxon-name-part taxon-name-part-type="species" reg="pendula">pendula</tp:taxon-name-part></tp:taxon-name></italic>. <bold>A–C.</bold> Habit of conidiomata on branch; <bold>D.</bold> Transverse section through conidiomata; <bold>E.</bold> Longitudinal section through conidiomata; <bold>F.</bold> Conidiophores and conidiogenous cells; <bold>G.</bold> Conidia. Scale bars: 500 μm (<bold>B–E</bold>); 10 μm (<bold>F, G</bold>).</p></caption><graphic xmlns:xlink="http://www.w3.org/1999/xlink" xlink:href="mycokeys-125-167-g010.jpg" position="float" orientation="portrait" xlink:type="simple" id="oo_1468547.jpg"><uri content-type="original_file" xlink:type="simple">https://binary.pensoft.net/fig/1468547</uri></graphic></fig></tp:treatment-sec><tp:treatment-sec><!--Section generated to contain objects referenced in tp:taxon-treatment.--><fig id="F5" position="float" orientation="portrait"><object-id xmlns:xlink="http://www.w3.org/1999/xlink" content-type="doi" xlink:type="simple">10.3897/mycokeys.125.169956.figure5</object-id><object-id xmlns:xlink="http://www.w3.org/1999/xlink" content-type="arpha" xlink:type="simple">249678A2-FD4D-5499-A18A-4C852C104E43</object-id><label>Figure 5.</label><caption><p>Maximum Likelihood tree of <italic><tp:taxon-name><tp:taxon-name-part taxon-name-part-type="genus" reg="Cryptosporella">Cryptosporella</tp:taxon-name-part></tp:taxon-name></italic> generated from combined <abbrev xmlns:xlink="http://www.w3.org/1999/xlink" xlink:title="internal transcribed spacer" id="ABBRID0ERGFM" xlink:type="simple">ITS</abbrev>, <italic><abbrev xmlns:xlink="http://www.w3.org/1999/xlink" xlink:title="translation elongation factor 1-alpha" id="ABBRID0EWGFM" xlink:type="simple">tef1</abbrev></italic> and <italic><abbrev xmlns:xlink="http://www.w3.org/1999/xlink" xlink:title="partial beta-tubulin" id="ABBRID0E2GFM" xlink:type="simple">tub2</abbrev></italic> sequence data. Bootstrap support values ≥ 50% and Bayesian posterior probabilities ≥ 0.90 are demonstrated at the branches. Ex-type strains are marked in bold.</p></caption><graphic xmlns:xlink="http://www.w3.org/1999/xlink" xlink:href="mycokeys-125-167-g005.jpg" position="float" orientation="portrait" xlink:type="simple" id="oo_1468542.jpg"><uri content-type="original_file" xlink:type="simple">https://binary.pensoft.net/fig/1468542</uri></graphic></fig></tp:treatment-sec><ref-list><ref id="B52"><mixed-citation xmlns:xlink="http://www.w3.org/1999/xlink" xlink:type="simple"><person-group><name name-style="western"><surname>Mejía</surname><given-names>LC</given-names></name><name name-style="western"><surname>Castlebury</surname><given-names>LA</given-names></name><name name-style="western"><surname>Rossman</surname><given-names>AY</given-names></name><name name-style="western"><surname>Sogonov</surname><given-names>MV</given-names></name><name name-style="western"><surname>White</surname><given-names>JF</given-names></name></person-group> (<year>2008</year>) <article-title>Phylogenetic placement and taxonomic review of the genus <italic><tp:taxon-name><tp:taxon-name-part taxon-name-part-type="genus">Cryptosporella</tp:taxon-name-part></tp:taxon-name></italic> and its synonyms <italic><tp:taxon-name><tp:taxon-name-part taxon-name-part-type="genus">Ophiovalsa</tp:taxon-name-part></tp:taxon-name></italic> and <italic><tp:taxon-name><tp:taxon-name-part taxon-name-part-type="genus">Winterella</tp:taxon-name-part></tp:taxon-name></italic> (<tp:taxon-name><tp:taxon-name-part taxon-name-part-type="family">Gnomoniaceae</tp:taxon-name-part></tp:taxon-name>, <tp:taxon-name><tp:taxon-name-part taxon-name-part-type="order">Diaporthales</tp:taxon-name-part></tp:taxon-name>).</article-title><source>Mycological Research</source><volume>112</volume>: <fpage>23</fpage>–<lpage>35</lpage>. <ext-link xlink:href="10.1016/j.mycres.2007.03.021" ext-link-type="doi" xlink:type="simple">https://doi.org/10.1016/j.mycres.2007.03.021</ext-link></mixed-citation></ref><ref id="B53"><mixed-citation xmlns:xlink="http://www.w3.org/1999/xlink" xlink:type="simple"><person-group><name name-style="western"><surname>Mejía</surname><given-names>LC</given-names></name><name name-style="western"><surname>Rossman</surname><given-names>AY</given-names></name><name name-style="western"><surname>Castlebury</surname><given-names>LA</given-names></name><name name-style="western"><surname>White</surname><given-names>JF</given-names></name></person-group> (<year>2011</year>) <article-title>New species, phylogeny, host-associations and geographic distribution of genus <italic><tp:taxon-name><tp:taxon-name-part taxon-name-part-type="genus">Cryptosporella</tp:taxon-name-part></tp:taxon-name></italic> (<tp:taxon-name><tp:taxon-name-part taxon-name-part-type="family">Gnomoniaceae</tp:taxon-name-part></tp:taxon-name>, <tp:taxon-name><tp:taxon-name-part taxon-name-part-type="order">Diaporthales</tp:taxon-name-part></tp:taxon-name>).</article-title><source>Mycologia</source><volume>103</volume>: <fpage>379</fpage>–<lpage>399</lpage>. <ext-link xlink:href="10.3852/10-134" ext-link-type="doi" xlink:type="simple">https://doi.org/10.3852/10-134</ext-link></mixed-citation></ref></ref-list></tp:taxon-treatment>
