# Supplementary material for: ﻿Morphology and molecular phylogeny reveal new species and records of Diaporthales from Betula in Xinjiang, China
Source: MycoKeys. 2025 Nov 18;125:167–204. doi: 10.3897/mycokeys.125.169956 (PMC12648169; doi:10.3897/mycokeys.125.169956)
Supplement: XML Treatment for Cryptosporella tomentella [file mycokeys.125.169956-treatment12.xml]

<!DOCTYPE tp:taxon-treatment
  PUBLIC "-//TaxonX//DTD Taxonomic Treatment Publishing DTD v0 20100105//EN" "tax-treatment-NSO.dtd">
<tp:taxon-treatment xmlns:tp="http://www.plazi.org/taxpub"><tp:treatment-meta><kwd-group><label>Taxon classification</label><kwd>
                <named-content content-type="kingdom">Fungi</named-content>
              </kwd><kwd>
                <named-content content-type="order">Diaporthales</named-content>
              </kwd><kwd>
                <named-content content-type="family">﻿Gnomoniaceae</named-content>
              </kwd></kwd-group><mixed-citation publication-type="journal"><person-group><name><surname>Wang</surname><given-names>Caixia</given-names></name><name><surname>Jiang</surname><given-names>Ning</given-names></name><name><surname>Liu</surname><given-names>Chuli</given-names></name><name><surname>Xu</surname><given-names>ZiYan</given-names></name><name><surname>Lu</surname><given-names>Hailong</given-names></name><name><surname>Ma</surname><given-names>Rong</given-names></name></person-group><article-title>﻿Morphology and molecular phylogeny reveal new species and records of <tp:taxon-name><tp:taxon-name-part taxon-name-part-type="order">Diaporthales</tp:taxon-name-part></tp:taxon-name> from <italic><tp:taxon-name><tp:taxon-name-part taxon-name-part-type="genus" reg="Betula">Betula</tp:taxon-name-part></tp:taxon-name></italic> in Xinjiang, China</article-title><source>MycoKeys</source><day>18</day><month>11</month><year>2025</year><volume>125</volume><fpage>167</fpage><lpage>204</lpage><pub-id pub-id-type="doi">10.3897/mycokeys.125.169956</pub-id></mixed-citation></tp:treatment-meta><tp:nomenclature><label>﻿</label><tp:taxon-name><object-id xmlns:xlink="http://www.w3.org/1999/xlink" content-type="arpha" xlink:type="simple">F95D8FD2-DE5D-509F-90BB-AD2AA64D90E4</object-id>
              <tp:taxon-name-part taxon-name-part-type="genus" reg="Cryptosporella">Cryptosporella</tp:taxon-name-part>
              <tp:taxon-name-part taxon-name-part-type="species" reg="tomentella">tomentella</tp:taxon-name-part>
            </tp:taxon-name><tp:taxon-authority>(Peck) L.C. Mejía, Mycologia 103(2): 397 (2011)</tp:taxon-authority><xref ref-type="fig" rid="F11">Fig. 11</xref></tp:nomenclature><tp:treatment-sec sec-type="description" id="SECID0EFKHM"><title>Description.</title><p><bold><italic>Pseudostromata</italic></bold> immersed to semi-immersed in the bark, scattered, conical, 1450–1800 μm diam., 450–600 μm high, with 8–15 perithecia arranged circularly or irregularly. <bold><italic>Ectostromatic disc</italic></bold> brown, circular to ovoid, 350–450 μm diam. <bold><italic>Ostioles</italic></bold> brown to black, 75–130 μm diam. <bold><italic>Perithecia</italic></bold> flask-shaped to spherical, 250–400 μm diam. <bold><italic>Asci</italic></bold> hyaline, without refractive ring, clavate, (85.5–)108–115(–126.5) × (9–)12.5–20(–21.5) μm, 8-spored. <bold><italic>Ascospores</italic></bold> 2–4-seriate, cylindrical, slightly curved, tapering towards rounded ends, thin-walled, hyaline, aseptate, (39–)47–61.5(–67) × (4.5–)5–5.5(–6.5) (av. = 54.2 ± 7 × 5.2 ± 0.6, n = 50) μm, L/W ratio = 9–11.8.</p></tp:treatment-sec><tp:treatment-sec sec-type="description" id="SECID0EJLHM"><title>Culture characteristics.</title><p><bold><italic>Colonies</italic></bold> on <abbrev xmlns:xlink="http://www.w3.org/1999/xlink" xlink:title="potato dextrose agar" id="ABBRID0EULHM" xlink:type="simple">PDA</abbrev> flat, spreading, with moderate aerial mycelium and undulate margin, yellowish, reaching 70 mm diam. after 2 weeks at 25 °C, sterile.</p></tp:treatment-sec><tp:treatment-sec sec-type="material" id="SECID0EYLHM"><title>Materials examined.</title><p><bold>China</bold> • Xinjiang Uygur Autonomous Region, Altay Prefecture, Jeminay County, Kizilkayin Red Birch Forest, from branches of <italic><tp:taxon-name><tp:taxon-name-part taxon-name-part-type="genus" reg="Betula">Betula</tp:taxon-name-part> <tp:taxon-name-part taxon-name-part-type="species" reg="microphylla">microphylla</tp:taxon-name-part></tp:taxon-name></italic>, 5 October 2024, Rong Ma, Caixia Wang &amp; Hailong Lu (<named-content xmlns:xlink="http://www.w3.org/1999/xlink" content-type="dwc:institutional_code" xlink:title="Herbarium of Xinjiang Agricultural University" xlink:href="http://grbio.org/institution/xinjiang-agricultural-university" xlink:type="simple">XJAU</named-content> 4005, culture <abbrev xmlns:xlink="http://www.w3.org/1999/xlink" content-type="institution" xlink:title="China Forestry Culture Collection Center" id="ABBRID0EQMHM" xlink:type="simple">CFCC</abbrev> 71659); <italic>ibid</italic>. (<named-content xmlns:xlink="http://www.w3.org/1999/xlink" content-type="dwc:institutional_code" xlink:title="Herbarium of Xinjiang Agricultural University" xlink:href="http://grbio.org/institution/xinjiang-agricultural-university" xlink:type="simple">XJAU</named-content> 4006, cultures <abbrev xmlns:xlink="http://www.w3.org/1999/xlink" content-type="institution" xlink:title="China Forestry Culture Collection Center" id="ABBRID0E3MHM" xlink:type="simple">CFCC</abbrev> 71660, <abbrev xmlns:xlink="http://www.w3.org/1999/xlink" content-type="institution" xlink:title="China Forestry Culture Collection Center" id="ABBRID0EBNHM" xlink:type="simple">CFCC</abbrev> 71661 and <abbrev xmlns:xlink="http://www.w3.org/1999/xlink" content-type="institution" xlink:title="China Forestry Culture Collection Center" id="ABBRID0EGNHM" xlink:type="simple">CFCC</abbrev> 71662); <italic>ibid</italic>. (<named-content xmlns:xlink="http://www.w3.org/1999/xlink" content-type="dwc:institutional_code" xlink:title="Herbarium of Xinjiang Agricultural University" xlink:href="http://grbio.org/institution/xinjiang-agricultural-university" xlink:type="simple">XJAU</named-content> 4010, cultures <abbrev xmlns:xlink="http://www.w3.org/1999/xlink" content-type="institution" xlink:title="China Forestry Culture Collection Center" id="ABBRID0ESNHM" xlink:type="simple">CFCC</abbrev> 71663, <abbrev xmlns:xlink="http://www.w3.org/1999/xlink" content-type="institution" xlink:title="China Forestry Culture Collection Center" id="ABBRID0EXNHM" xlink:type="simple">CFCC</abbrev> 71664, <abbrev xmlns:xlink="http://www.w3.org/1999/xlink" content-type="institution" xlink:title="China Forestry Culture Collection Center" id="ABBRID0E3NHM" xlink:type="simple">CFCC</abbrev> 71665).</p><fig id="F11" position="float" orientation="portrait"><object-id xmlns:xlink="http://www.w3.org/1999/xlink" content-type="doi" xlink:type="simple">10.3897/mycokeys.125.169956.figure11</object-id><object-id xmlns:xlink="http://www.w3.org/1999/xlink" content-type="arpha" xlink:type="simple">B095AE53-EFF0-5F60-9B06-1E87BDD29947</object-id><label>Figure 11.</label><caption><p>Morphology of <italic><tp:taxon-name><tp:taxon-name-part taxon-name-part-type="genus" reg="Cryptosporella">Cryptosporella</tp:taxon-name-part> <tp:taxon-name-part taxon-name-part-type="species" reg="tomentella">tomentella</tp:taxon-name-part></tp:taxon-name></italic> from <italic><tp:taxon-name><tp:taxon-name-part taxon-name-part-type="genus" reg="Betula">Betula</tp:taxon-name-part> <tp:taxon-name-part taxon-name-part-type="species" reg="microphylla">microphylla</tp:taxon-name-part></tp:taxon-name></italic>. <bold>A, B.</bold> Habit of ascostromata on branch; <bold>C.</bold> Ostioles embedded in ascostroma in section; <bold>D.</bold> Transverse section through ascostroma; <bold>E.</bold> Longitudinal section through ascostroma; <bold>F–H.</bold> Asci; <bold>I.</bold> Ascospores. Scale bars: 500 μm (<bold>B–E</bold>); 20 μm (<bold>F–I</bold>).</p></caption><graphic xmlns:xlink="http://www.w3.org/1999/xlink" xlink:href="mycokeys-125-167-g011.jpg" position="float" orientation="portrait" xlink:type="simple" id="oo_1468548.jpg"><uri content-type="original_file" xlink:type="simple">https://binary.pensoft.net/fig/1468548</uri></graphic></fig></tp:treatment-sec><tp:treatment-sec sec-type="notes" id="SECID0EQPHM"><title>Notes.</title><p><italic><tp:taxon-name><tp:taxon-name-part taxon-name-part-type="genus" reg="Cryptosporella">Cryptosporella</tp:taxon-name-part> <tp:taxon-name-part taxon-name-part-type="species" reg="tomentella">tomentella</tp:taxon-name-part></tp:taxon-name></italic> was previously regarded as a synonym of <italic><tp:taxon-name><tp:taxon-name-part taxon-name-part-type="genus" reg="Cryptosporella">Cr.</tp:taxon-name-part> <tp:taxon-name-part taxon-name-part-type="species" reg="betulae">betulae</tp:taxon-name-part></tp:taxon-name></italic> (<xref ref-type="bibr" rid="B61">Reid and Booth 1987</xref>; <xref ref-type="bibr" rid="B52">Mejía et al. 2008</xref>). This species has been currently only documented in the United States, where it infects <italic><tp:taxon-name><tp:taxon-name-part taxon-name-part-type="genus" reg="Betula">Betula</tp:taxon-name-part> <tp:taxon-name-part taxon-name-part-type="species" reg="populifolia">populifolia</tp:taxon-name-part></tp:taxon-name></italic> and other <italic><tp:taxon-name><tp:taxon-name-part taxon-name-part-type="genus" reg="Betula">Betula</tp:taxon-name-part></tp:taxon-name></italic> species (<xref ref-type="bibr" rid="B52">Mejía et al. 2008</xref>, <xref ref-type="bibr" rid="B53">2011</xref>). The ascospore morphology of our specimens was consistent with that described for the <italic><tp:taxon-name><tp:taxon-name-part taxon-name-part-type="genus" reg="Cryptosporella">Cr.</tp:taxon-name-part> <tp:taxon-name-part taxon-name-part-type="species" reg="tomentella">tomentella</tp:taxon-name-part></tp:taxon-name></italic> lectotype (<xref ref-type="bibr" rid="B53">Mejía et al. 2011</xref>). In the present study, we report for the first time the occurrence of <italic><tp:taxon-name><tp:taxon-name-part taxon-name-part-type="genus" reg="Cryptosporella">Cr.</tp:taxon-name-part> <tp:taxon-name-part taxon-name-part-type="species" reg="tomentella">tomentella</tp:taxon-name-part></tp:taxon-name></italic> on <italic><tp:taxon-name><tp:taxon-name-part taxon-name-part-type="genus" reg="Betula">Betula</tp:taxon-name-part> <tp:taxon-name-part taxon-name-part-type="species" reg="microphylla">microphylla</tp:taxon-name-part></tp:taxon-name></italic> in China, supported by molecular phylogenetic evidence (Fig. <xref ref-type="fig" rid="F5">5</xref>).</p></tp:treatment-sec><tp:treatment-sec><!--Section generated to contain objects referenced in tp:taxon-treatment.--><fig id="F5" position="float" orientation="portrait"><object-id xmlns:xlink="http://www.w3.org/1999/xlink" content-type="doi" xlink:type="simple">10.3897/mycokeys.125.169956.figure5</object-id><object-id xmlns:xlink="http://www.w3.org/1999/xlink" content-type="arpha" xlink:type="simple">249678A2-FD4D-5499-A18A-4C852C104E43</object-id><label>Figure 5.</label><caption><p>Maximum Likelihood tree of <italic><tp:taxon-name><tp:taxon-name-part taxon-name-part-type="genus" reg="Cryptosporella">Cryptosporella</tp:taxon-name-part></tp:taxon-name></italic> generated from combined <abbrev xmlns:xlink="http://www.w3.org/1999/xlink" xlink:title="internal transcribed spacer" id="ABBRID0ERGFM" xlink:type="simple">ITS</abbrev>, <italic><abbrev xmlns:xlink="http://www.w3.org/1999/xlink" xlink:title="translation elongation factor 1-alpha" id="ABBRID0EWGFM" xlink:type="simple">tef1</abbrev></italic> and <italic><abbrev xmlns:xlink="http://www.w3.org/1999/xlink" xlink:title="partial beta-tubulin" id="ABBRID0E2GFM" xlink:type="simple">tub2</abbrev></italic> sequence data. Bootstrap support values ≥ 50% and Bayesian posterior probabilities ≥ 0.90 are demonstrated at the branches. Ex-type strains are marked in bold.</p></caption><graphic xmlns:xlink="http://www.w3.org/1999/xlink" xlink:href="mycokeys-125-167-g005.jpg" position="float" orientation="portrait" xlink:type="simple" id="oo_1468542.jpg"><uri content-type="original_file" xlink:type="simple">https://binary.pensoft.net/fig/1468542</uri></graphic></fig></tp:treatment-sec><ref-list><ref id="B61"><mixed-citation xmlns:xlink="http://www.w3.org/1999/xlink" xlink:type="simple"><person-group><name name-style="western"><surname>Reid</surname><given-names>J</given-names></name><name name-style="western"><surname>Booth</surname><given-names>C</given-names></name></person-group> (<year>1987</year>) <article-title><italic><tp:taxon-name><tp:taxon-name-part taxon-name-part-type="genus">Winterella</tp:taxon-name-part></tp:taxon-name></italic>, the correct name for <italic><tp:taxon-name><tp:taxon-name-part taxon-name-part-type="genus">Cryptospora</tp:taxon-name-part></tp:taxon-name></italic> and <italic><tp:taxon-name><tp:taxon-name-part taxon-name-part-type="genus">Ophiovalsa</tp:taxon-name-part></tp:taxon-name></italic>.</article-title><source>Canadian Journal of Botany</source><volume>65</volume>: <fpage>1320</fpage>–<lpage>1342</lpage>. <ext-link xlink:href="10.1139/b87-185" ext-link-type="doi" xlink:type="simple">https://doi.org/10.1139/b87-185</ext-link></mixed-citation></ref><ref id="B52"><mixed-citation xmlns:xlink="http://www.w3.org/1999/xlink" xlink:type="simple"><person-group><name name-style="western"><surname>Mejía</surname><given-names>LC</given-names></name><name name-style="western"><surname>Castlebury</surname><given-names>LA</given-names></name><name name-style="western"><surname>Rossman</surname><given-names>AY</given-names></name><name name-style="western"><surname>Sogonov</surname><given-names>MV</given-names></name><name name-style="western"><surname>White</surname><given-names>JF</given-names></name></person-group> (<year>2008</year>) <article-title>Phylogenetic placement and taxonomic review of the genus <italic><tp:taxon-name><tp:taxon-name-part taxon-name-part-type="genus">Cryptosporella</tp:taxon-name-part></tp:taxon-name></italic> and its synonyms <italic><tp:taxon-name><tp:taxon-name-part taxon-name-part-type="genus">Ophiovalsa</tp:taxon-name-part></tp:taxon-name></italic> and <italic><tp:taxon-name><tp:taxon-name-part taxon-name-part-type="genus">Winterella</tp:taxon-name-part></tp:taxon-name></italic> (<tp:taxon-name><tp:taxon-name-part taxon-name-part-type="family">Gnomoniaceae</tp:taxon-name-part></tp:taxon-name>, <tp:taxon-name><tp:taxon-name-part taxon-name-part-type="order">Diaporthales</tp:taxon-name-part></tp:taxon-name>).</article-title><source>Mycological Research</source><volume>112</volume>: <fpage>23</fpage>–<lpage>35</lpage>. <ext-link xlink:href="10.1016/j.mycres.2007.03.021" ext-link-type="doi" xlink:type="simple">https://doi.org/10.1016/j.mycres.2007.03.021</ext-link></mixed-citation></ref><ref id="B53"><mixed-citation xmlns:xlink="http://www.w3.org/1999/xlink" xlink:type="simple"><person-group><name name-style="western"><surname>Mejía</surname><given-names>LC</given-names></name><name name-style="western"><surname>Rossman</surname><given-names>AY</given-names></name><name name-style="western"><surname>Castlebury</surname><given-names>LA</given-names></name><name name-style="western"><surname>White</surname><given-names>JF</given-names></name></person-group> (<year>2011</year>) <article-title>New species, phylogeny, host-associations and geographic distribution of genus <italic><tp:taxon-name><tp:taxon-name-part taxon-name-part-type="genus">Cryptosporella</tp:taxon-name-part></tp:taxon-name></italic> (<tp:taxon-name><tp:taxon-name-part taxon-name-part-type="family">Gnomoniaceae</tp:taxon-name-part></tp:taxon-name>, <tp:taxon-name><tp:taxon-name-part taxon-name-part-type="order">Diaporthales</tp:taxon-name-part></tp:taxon-name>).</article-title><source>Mycologia</source><volume>103</volume>: <fpage>379</fpage>–<lpage>399</lpage>. <ext-link xlink:href="10.3852/10-134" ext-link-type="doi" xlink:type="simple">https://doi.org/10.3852/10-134</ext-link></mixed-citation></ref></ref-list></tp:taxon-treatment>
