# Supplementary material for: ﻿Morphology and molecular phylogeny reveal new species and records of Diaporthales from Betula in Xinjiang, China
Source: MycoKeys. 2025 Nov 18;125:167–204. doi: 10.3897/mycokeys.125.169956 (PMC12648169; doi:10.3897/mycokeys.125.169956)
Supplement: XML Treatment for Melanconidaceae [file mycokeys.125.169956-treatment13.xml]

<!DOCTYPE tp:taxon-treatment
  PUBLIC "-//TaxonX//DTD Taxonomic Treatment Publishing DTD v0 20100105//EN" "tax-treatment-NSO.dtd">
<tp:taxon-treatment xmlns:tp="http://www.plazi.org/taxpub"><tp:treatment-meta><kwd-group><label>Taxon classification</label><kwd>
                <named-content content-type="kingdom">Fungi</named-content>
              </kwd><kwd>
                <named-content content-type="order">Diaporthales</named-content>
              </kwd><kwd>
                <named-content content-type="family">﻿Melanconidaceae</named-content>
              </kwd></kwd-group><mixed-citation publication-type="journal"><person-group><name><surname>Wang</surname><given-names>Caixia</given-names></name><name><surname>Jiang</surname><given-names>Ning</given-names></name><name><surname>Liu</surname><given-names>Chuli</given-names></name><name><surname>Xu</surname><given-names>ZiYan</given-names></name><name><surname>Lu</surname><given-names>Hailong</given-names></name><name><surname>Ma</surname><given-names>Rong</given-names></name></person-group><article-title>﻿Morphology and molecular phylogeny reveal new species and records of <tp:taxon-name><tp:taxon-name-part taxon-name-part-type="order">Diaporthales</tp:taxon-name-part></tp:taxon-name> from <italic><tp:taxon-name><tp:taxon-name-part taxon-name-part-type="genus" reg="Betula">Betula</tp:taxon-name-part></tp:taxon-name></italic> in Xinjiang, China</article-title><source>MycoKeys</source><day>18</day><month>11</month><year>2025</year><volume>125</volume><fpage>167</fpage><lpage>204</lpage><pub-id pub-id-type="doi">10.3897/mycokeys.125.169956</pub-id></mixed-citation></tp:treatment-meta><tp:nomenclature><label>﻿</label><tp:taxon-name><object-id xmlns:xlink="http://www.w3.org/1999/xlink" content-type="arpha" xlink:type="simple">A2CDA576-E712-5BFE-BFDF-3EAF4932D326</object-id>
              <tp:taxon-name-part taxon-name-part-type="family">Melanconidaceae</tp:taxon-name-part>
            </tp:taxon-name><tp:taxon-authority>G. Winter [as ‘Melanconideae’], Rabenh. Krypt.-Fl., Edn 2 (Leipzig) 1.2: 764 (1886)</tp:taxon-authority></tp:nomenclature><tp:treatment-sec sec-type="notes" id="SECID0EWTHM"><title>Notes.</title><p><tp:taxon-name><tp:taxon-name-part taxon-name-part-type="family">Melanconidaceae</tp:taxon-name-part></tp:taxon-name> was established by <xref ref-type="bibr" rid="B79">Winter (1886)</xref>. This family initially encompassed numerous genera characterised by perithecia immersed in well-developed stromata, with ostioles emerging through an ectostromatic disc (<xref ref-type="bibr" rid="B3">Barr 1978</xref>). However, based on analyses of <abbrev xmlns:xlink="http://www.w3.org/1999/xlink" xlink:title="large subunit nrDNA" id="ABBRID0EJUHM" xlink:type="simple">LSU</abbrev> sequence data, <xref ref-type="bibr" rid="B8">Castlebury et al. (2002)</xref> and <xref ref-type="bibr" rid="B64">Rossman et al. (2007)</xref> later reduced this family to include only the type genus, <italic><tp:taxon-name><tp:taxon-name-part taxon-name-part-type="genus" reg="Melanconis">Melanconis</tp:taxon-name-part></tp:taxon-name></italic>. <xref ref-type="bibr" rid="B17">Fan et al. (2018b)</xref> further confirmed that <tp:taxon-name><tp:taxon-name-part taxon-name-part-type="family">Melanconidaceae</tp:taxon-name-part></tp:taxon-name> should be treated as a monotypic family, containing only the genus <italic><tp:taxon-name><tp:taxon-name-part taxon-name-part-type="genus" reg="Melanconis">Melanconis</tp:taxon-name-part></tp:taxon-name></italic>.</p></tp:treatment-sec><ref-list><ref id="B79"><mixed-citation xmlns:xlink="http://www.w3.org/1999/xlink" xlink:type="simple"><person-group><name name-style="western"><surname>Winter</surname><given-names>G</given-names></name></person-group> (<year>1886</year>) <article-title><tp:taxon-name><tp:taxon-name-part taxon-name-part-type="kingdom">Fungi</tp:taxon-name-part></tp:taxon-name> Australienses.</article-title><source>Revue Mycologique Toulouse</source><volume>8</volume>: <fpage>207</fpage>–<lpage>213</lpage>.</mixed-citation></ref><ref id="B3"><mixed-citation xmlns:xlink="http://www.w3.org/1999/xlink" xlink:type="simple"><person-group><name name-style="western"><surname>Barr</surname><given-names>ME</given-names></name></person-group> (<year>1978</year>) <article-title>The <tp:taxon-name><tp:taxon-name-part taxon-name-part-type="order">Diaporthales</tp:taxon-name-part></tp:taxon-name> in North America with emphasis on <italic><tp:taxon-name><tp:taxon-name-part taxon-name-part-type="genus">Gnomonia</tp:taxon-name-part></tp:taxon-name></italic> and its segregates.</article-title><source>Mycologia Memoir</source><volume>7</volume>: <fpage>1</fpage>–<lpage>232</lpage>.</mixed-citation></ref><ref id="B8"><mixed-citation xmlns:xlink="http://www.w3.org/1999/xlink" xlink:type="simple"><person-group><name name-style="western"><surname>Castlebury</surname><given-names>LA</given-names></name><name name-style="western"><surname>Rossman</surname><given-names>AY</given-names></name><name name-style="western"><surname>Jaklitsch</surname><given-names>WJ</given-names></name><name name-style="western"><surname>Vasilyeva</surname><given-names>LN</given-names></name></person-group> (<year>2002</year>) <article-title>A preliminary overview of the <tp:taxon-name><tp:taxon-name-part taxon-name-part-type="order">Diaporthales</tp:taxon-name-part></tp:taxon-name> based on large subunit nuclear ribosomal DNA sequences.</article-title><source>Mycologia</source><volume>94</volume>: <fpage>1017</fpage>–<lpage>1031</lpage>. <ext-link xlink:href="10.2307/3761867" ext-link-type="doi" xlink:type="simple">https://doi.org/10.2307/3761867</ext-link></mixed-citation></ref><ref id="B64"><mixed-citation xmlns:xlink="http://www.w3.org/1999/xlink" xlink:type="simple"><person-group><name name-style="western"><surname>Rossman</surname><given-names>AY</given-names></name><name name-style="western"><surname>Farr</surname><given-names>DF</given-names></name><name name-style="western"><surname>Castlebury</surname><given-names>LA</given-names></name></person-group> (<year>2007</year>) <article-title>A Review of the Phylogeny and Biology of the <tp:taxon-name><tp:taxon-name-part taxon-name-part-type="order">Diaporthales</tp:taxon-name-part></tp:taxon-name>.</article-title><source>Mycoscience</source><volume>48</volume>(<issue>3</issue>): <fpage>135</fpage>–<lpage>144</lpage>. <ext-link xlink:href="10.1007/s10267-007-0347-7" ext-link-type="doi" xlink:type="simple">https://doi.org/10.1007/s10267-007-0347-7</ext-link></mixed-citation></ref><ref id="B17"><mixed-citation xmlns:xlink="http://www.w3.org/1999/xlink" xlink:type="simple"><person-group><name name-style="western"><surname>Fan</surname><given-names>XL</given-names></name><name name-style="western"><surname>Du</surname><given-names>Z</given-names></name><name name-style="western"><surname>Bezerra</surname><given-names>JDP</given-names></name><name name-style="western"><surname>Tian</surname><given-names>CM</given-names></name></person-group> (<year>2018b</year>) <article-title>Taxonomic circumscription of melanconis-like fungi causing canker disease in China.</article-title><source>MycoKeys</source><volume>42</volume>: <fpage>89</fpage>–<lpage>124</lpage>. <ext-link xlink:href="10.3897/mycokeys.42.29634" ext-link-type="doi" xlink:type="simple">https://doi.org/10.3897/mycokeys.42.29634</ext-link></mixed-citation></ref></ref-list></tp:taxon-treatment>
