# Supplementary material for: ﻿Morphology and molecular phylogeny reveal new species and records of Diaporthales from Betula in Xinjiang, China
Source: MycoKeys. 2025 Nov 18;125:167–204. doi: 10.3897/mycokeys.125.169956 (PMC12648169; doi:10.3897/mycokeys.125.169956)
Supplement: XML Treatment for Melanconis groenlandica [file mycokeys.125.169956-treatment15.xml]

<!DOCTYPE tp:taxon-treatment
  PUBLIC "-//TaxonX//DTD Taxonomic Treatment Publishing DTD v0 20100105//EN" "tax-treatment-NSO.dtd">
<tp:taxon-treatment xmlns:tp="http://www.plazi.org/taxpub"><tp:treatment-meta><kwd-group><label>Taxon classification</label><kwd>
                <named-content content-type="kingdom">Fungi</named-content>
              </kwd><kwd>
                <named-content content-type="order">Diaporthales</named-content>
              </kwd><kwd>
                <named-content content-type="family">﻿Melanconidaceae</named-content>
              </kwd></kwd-group><mixed-citation publication-type="journal"><person-group><name><surname>Wang</surname><given-names>Caixia</given-names></name><name><surname>Jiang</surname><given-names>Ning</given-names></name><name><surname>Liu</surname><given-names>Chuli</given-names></name><name><surname>Xu</surname><given-names>ZiYan</given-names></name><name><surname>Lu</surname><given-names>Hailong</given-names></name><name><surname>Ma</surname><given-names>Rong</given-names></name></person-group><article-title>﻿Morphology and molecular phylogeny reveal new species and records of <tp:taxon-name><tp:taxon-name-part taxon-name-part-type="order">Diaporthales</tp:taxon-name-part></tp:taxon-name> from <italic><tp:taxon-name><tp:taxon-name-part taxon-name-part-type="genus" reg="Betula">Betula</tp:taxon-name-part></tp:taxon-name></italic> in Xinjiang, China</article-title><source>MycoKeys</source><day>18</day><month>11</month><year>2025</year><volume>125</volume><fpage>167</fpage><lpage>204</lpage><pub-id pub-id-type="doi">10.3897/mycokeys.125.169956</pub-id></mixed-citation></tp:treatment-meta><tp:nomenclature><label>﻿</label><tp:taxon-name><object-id xmlns:xlink="http://www.w3.org/1999/xlink" content-type="arpha" xlink:type="simple">C9C91DB8-7520-5801-9E10-62B26F8694FF</object-id>
              <tp:taxon-name-part taxon-name-part-type="genus" reg="Melanconis">Melanconis</tp:taxon-name-part>
              <tp:taxon-name-part taxon-name-part-type="species" reg="groenlandica">groenlandica</tp:taxon-name-part>
            </tp:taxon-name><tp:taxon-authority>(M. Bohn) L. Lombard &amp; Crous, Persoonia 36: 234 (2016)</tp:taxon-authority><xref ref-type="fig" rid="F12">Fig. 12</xref></tp:nomenclature><tp:treatment-sec sec-type="description" id="SECID0EFZHM"><title>Description.</title><p><bold><italic>Conidiomata</italic></bold> acervular, semi-immersed in the bark, scattered, conical, 1050–1400 μm diam., 450–700 μm high. <bold><italic>Central column</italic></bold> beneath the disc conical, pale yellow. <bold><italic>Ectostromatic disc</italic></bold> dark brown to black, circular to ovoid, 400–450 μm diam. <bold><italic>Conidiophores</italic></bold> reduced to conidiogenous cells. <bold><italic>Conidiogenous cells</italic></bold> cylindrical, smooth, hyaline, producing a conidium at apex, (25–)32–38.5(–40) × 2.5–3.5(–4) μm. <bold><italic>Alpha conidia</italic></bold> brown, aseptate, ovoid, (8.5–)9.5–11(–11.5) × (6–)6.5–7.5(–8) (av. = 10.2 ± 0.7 × 7.1 ± 0.4, n = 50) μm, L/W ratio = 1.3–1.6.</p></tp:treatment-sec><tp:treatment-sec sec-type="description" id="SECID0E6ZHM"><title>Culture characteristics.</title><p><bold><italic>Colonies</italic></bold> on <abbrev xmlns:xlink="http://www.w3.org/1999/xlink" xlink:title="potato dextrose agar" id="ABBRID0EK1HM" xlink:type="simple">PDA</abbrev> flat, spreading, with sparse to moderate aerial mycelium and undulate margin, rosy to fawn, reaching 80 mm diam. after 2 weeks at 25 °C.</p></tp:treatment-sec><tp:treatment-sec sec-type="material" id="SECID0EO1HM"><title>Materials examined.</title><p><bold>China</bold> • Xinjiang Uygur Autonomous Region, Ili Kazakh Autonomous Prefecture, Zhaosu County, Xiata Ancient Trail National Forest Park, from branches of <italic><tp:taxon-name><tp:taxon-name-part taxon-name-part-type="genus" reg="Betula">Betula</tp:taxon-name-part> <tp:taxon-name-part taxon-name-part-type="species" reg="tianschanica">tianschanica</tp:taxon-name-part></tp:taxon-name></italic>, 6 September 2023, Rong Ma, Chuli Liu, Caixia Wang &amp; Wanbin Shi (<named-content xmlns:xlink="http://www.w3.org/1999/xlink" content-type="dwc:institutional_code" xlink:title="Herbarium of Xinjiang Agricultural University" xlink:href="http://grbio.org/institution/xinjiang-agricultural-university" xlink:type="simple">XJAU</named-content> 3812, cultures <abbrev xmlns:xlink="http://www.w3.org/1999/xlink" content-type="institution" xlink:title="China Forestry Culture Collection Center" id="ABBRID0EG2HM" xlink:type="simple">CFCC</abbrev> 71566, <abbrev xmlns:xlink="http://www.w3.org/1999/xlink" content-type="institution" xlink:title="China Forestry Culture Collection Center" id="ABBRID0EL2HM" xlink:type="simple">CFCC</abbrev> 71567, <abbrev xmlns:xlink="http://www.w3.org/1999/xlink" content-type="institution" xlink:title="China Forestry Culture Collection Center" id="ABBRID0EQ2HM" xlink:type="simple">CFCC</abbrev> 71568, <abbrev xmlns:xlink="http://www.w3.org/1999/xlink" content-type="institution" xlink:title="China Forestry Culture Collection Center" id="ABBRID0EV2HM" xlink:type="simple">CFCC</abbrev> 71569).</p><fig id="F12" position="float" orientation="portrait"><object-id xmlns:xlink="http://www.w3.org/1999/xlink" content-type="doi" xlink:type="simple">10.3897/mycokeys.125.169956.figure12</object-id><object-id xmlns:xlink="http://www.w3.org/1999/xlink" content-type="arpha" xlink:type="simple">CD0E4D47-AB46-5055-98C4-A7239B645FAF</object-id><label>Figure 12.</label><caption><p>Morphology of <italic><tp:taxon-name><tp:taxon-name-part taxon-name-part-type="genus" reg="Melanconis">Melanconis</tp:taxon-name-part> <tp:taxon-name-part taxon-name-part-type="species" reg="groenlandica">groenlandica</tp:taxon-name-part></tp:taxon-name></italic> from <italic><tp:taxon-name><tp:taxon-name-part taxon-name-part-type="genus" reg="Betula">Betula</tp:taxon-name-part> <tp:taxon-name-part taxon-name-part-type="species" reg="tianchanica">tianchanica</tp:taxon-name-part></tp:taxon-name></italic>. <bold>A–C.</bold> Habit of conidiomata on branch; <bold>D.</bold> Transverse section through conidiomata; <bold>E.</bold> Longitudinal section through conidiomata; <bold>F.</bold> Conidiophores and conidiogenous cells; <bold>G.</bold> Alpha conidia. Scale bars: 500 μm (<bold>B–E</bold>); 10 μm (<bold>F, G</bold>).</p></caption><graphic xmlns:xlink="http://www.w3.org/1999/xlink" xlink:href="mycokeys-125-167-g012.jpg" position="float" orientation="portrait" xlink:type="simple" id="oo_1468549.jpg"><uri content-type="original_file" xlink:type="simple">https://binary.pensoft.net/fig/1468549</uri></graphic></fig></tp:treatment-sec><tp:treatment-sec sec-type="notes" id="SECID0E43HM"><title>Notes.</title><p><italic><tp:taxon-name><tp:taxon-name-part taxon-name-part-type="genus" reg="Melanconis">Melanconis</tp:taxon-name-part> <tp:taxon-name-part taxon-name-part-type="species" reg="groenlandica">groenlandica</tp:taxon-name-part></tp:taxon-name></italic> has been reported from the USA and Japan, where it occurs on <italic><tp:taxon-name><tp:taxon-name-part taxon-name-part-type="genus" reg="Betula">Betula</tp:taxon-name-part> <tp:taxon-name-part taxon-name-part-type="species" reg="maximowicziana">maximowicziana</tp:taxon-name-part></tp:taxon-name></italic>, <italic><tp:taxon-name><tp:taxon-name-part taxon-name-part-type="genus" reg="Betula">B.</tp:taxon-name-part> <tp:taxon-name-part taxon-name-part-type="species" reg="nana">nana</tp:taxon-name-part></tp:taxon-name></italic> and <italic><tp:taxon-name><tp:taxon-name-part taxon-name-part-type="genus" reg="Betula">B.</tp:taxon-name-part> <tp:taxon-name-part taxon-name-part-type="species" reg="papyrifera">papyrifera</tp:taxon-name-part></tp:taxon-name></italic> (<xref ref-type="bibr" rid="B4">Bohn 1993</xref>; <xref ref-type="bibr" rid="B30">Jaklitsch and Voglmayr 2020</xref>). This fungus is known to exhibit an endophytic lifestyle in <italic><tp:taxon-name><tp:taxon-name-part taxon-name-part-type="genus" reg="Betula">Betula</tp:taxon-name-part></tp:taxon-name></italic> hosts and its morphological characteristics were originally described in <xref ref-type="bibr" rid="B4">Bohn (1993)</xref> with illustrations (conidial size 9–15 × 5–7 μm). In the present study, we provide the first description of this species on its natural host, based on newly-collected specimens showing similar conidial characteristics to the holotype (<xref ref-type="bibr" rid="B4">Bohn 1993</xref>). Furthermore, this represents the first record of <italic><tp:taxon-name><tp:taxon-name-part taxon-name-part-type="genus" reg="Melanconis">M.</tp:taxon-name-part> <tp:taxon-name-part taxon-name-part-type="species" reg="groenlandica">groenlandica</tp:taxon-name-part></tp:taxon-name></italic> on <italic><tp:taxon-name><tp:taxon-name-part taxon-name-part-type="genus" reg="Betula">Betula</tp:taxon-name-part> <tp:taxon-name-part taxon-name-part-type="species" reg="tianschanica">tianschanica</tp:taxon-name-part></tp:taxon-name></italic> and its occurrence in China.</p></tp:treatment-sec><ref-list><ref id="B4"><mixed-citation xmlns:xlink="http://www.w3.org/1999/xlink" xlink:type="simple"><person-group><name name-style="western"><surname>Bohn</surname><given-names>M</given-names></name></person-group> (<year>1993</year>) <article-title><italic><tp:taxon-name><tp:taxon-name-part taxon-name-part-type="genus">Myrothecium</tp:taxon-name-part> <tp:taxon-name-part taxon-name-part-type="species">groenlandicum</tp:taxon-name-part></tp:taxon-name></italic> sp. nov., a presumed endophytic fungus of <italic><tp:taxon-name><tp:taxon-name-part taxon-name-part-type="genus">Betula</tp:taxon-name-part> <tp:taxon-name-part taxon-name-part-type="species">nana</tp:taxon-name-part></tp:taxon-name></italic>.</article-title><source>Mycotaxon</source><volume>46</volume>: <fpage>335</fpage>–<lpage>341</lpage>. <ext-link xlink:href="10.5962/p.416350" ext-link-type="doi" xlink:type="simple">https://doi.org/10.5962/p.416350</ext-link></mixed-citation></ref><ref id="B30"><mixed-citation xmlns:xlink="http://www.w3.org/1999/xlink" xlink:type="simple"><person-group><name name-style="western"><surname>Jaklitsch</surname><given-names>WM</given-names></name><name name-style="western"><surname>Voglmayr</surname><given-names>H</given-names></name></person-group> (<year>2020</year>) <article-title>The genus <italic><tp:taxon-name><tp:taxon-name-part taxon-name-part-type="genus">Melanconis</tp:taxon-name-part></tp:taxon-name></italic> (<tp:taxon-name><tp:taxon-name-part taxon-name-part-type="order">Diaporthales</tp:taxon-name-part></tp:taxon-name>).</article-title><source>MycoKeys</source><volume>63</volume>: <fpage>69</fpage>–<lpage>117</lpage>. <ext-link xlink:href="10.3897/mycokeys.63.49054" ext-link-type="doi" xlink:type="simple">https://doi.org/10.3897/mycokeys.63.49054</ext-link></mixed-citation></ref></ref-list></tp:taxon-treatment>
