# Supplementary material for: ﻿Morphology and molecular phylogeny reveal new species and records of Diaporthales from Betula in Xinjiang, China
Source: MycoKeys. 2025 Nov 18;125:167–204. doi: 10.3897/mycokeys.125.169956 (PMC12648169; doi:10.3897/mycokeys.125.169956)
Supplement: XML Treatment for Melanconis stilbostoma [file mycokeys.125.169956-treatment16.xml]

<!DOCTYPE tp:taxon-treatment
  PUBLIC "-//TaxonX//DTD Taxonomic Treatment Publishing DTD v0 20100105//EN" "tax-treatment-NSO.dtd">
<tp:taxon-treatment xmlns:tp="http://www.plazi.org/taxpub"><tp:treatment-meta><kwd-group><label>Taxon classification</label><kwd>
                <named-content content-type="kingdom">Fungi</named-content>
              </kwd><kwd>
                <named-content content-type="order">Diaporthales</named-content>
              </kwd><kwd>
                <named-content content-type="family">﻿Melanconidaceae</named-content>
              </kwd></kwd-group><mixed-citation publication-type="journal"><person-group><name><surname>Wang</surname><given-names>Caixia</given-names></name><name><surname>Jiang</surname><given-names>Ning</given-names></name><name><surname>Liu</surname><given-names>Chuli</given-names></name><name><surname>Xu</surname><given-names>ZiYan</given-names></name><name><surname>Lu</surname><given-names>Hailong</given-names></name><name><surname>Ma</surname><given-names>Rong</given-names></name></person-group><article-title>﻿Morphology and molecular phylogeny reveal new species and records of <tp:taxon-name><tp:taxon-name-part taxon-name-part-type="order">Diaporthales</tp:taxon-name-part></tp:taxon-name> from <italic><tp:taxon-name><tp:taxon-name-part taxon-name-part-type="genus" reg="Betula">Betula</tp:taxon-name-part></tp:taxon-name></italic> in Xinjiang, China</article-title><source>MycoKeys</source><day>18</day><month>11</month><year>2025</year><volume>125</volume><fpage>167</fpage><lpage>204</lpage><pub-id pub-id-type="doi">10.3897/mycokeys.125.169956</pub-id></mixed-citation></tp:treatment-meta><tp:nomenclature><label>﻿</label><tp:taxon-name><object-id xmlns:xlink="http://www.w3.org/1999/xlink" content-type="arpha" xlink:type="simple">E69CA32E-9D4B-5DBF-BEA1-C92220D4C31B</object-id>
              <tp:taxon-name-part taxon-name-part-type="genus" reg="Melanconis">Melanconis</tp:taxon-name-part>
              <tp:taxon-name-part taxon-name-part-type="species" reg="stilbostoma">stilbostoma</tp:taxon-name-part>
            </tp:taxon-name><tp:taxon-authority>(Fr.) Tul. &amp; C. Tul., Select. fung. carpol. (Paris) 2: 115 (1863)</tp:taxon-authority><xref ref-type="fig" rid="F13">Fig. 13</xref></tp:nomenclature><tp:treatment-sec sec-type="description" id="SECID0EFBIM"><title>Description.</title><p><bold><italic>Conidiomata</italic></bold> acervular, immersed to semi-immersed in the bark, scattered, conical, 850–1200 μm diam., 350–450 μm high. <bold><italic>Central column</italic></bold> beneath the disc conical, pale yellow. <bold><italic>Ectostromatic disc</italic></bold> dark brown to black, circular to ovoid, 200–400 μm diam. <bold><italic>Conidiophores</italic></bold> reduced to conidiogenous cells. <bold><italic>Conidiogenous cells</italic></bold> cylindrical, smooth, hyaline to pale brown, producing a conidium at apex, (38–)55–63.5(–69) × 2–3.5(–4) μm. <bold><italic>Alpha conidia</italic></bold> brown, aseptate, ovoid, (11.5–)12–13.5(–14.5) × (7–)7.5–8.5(–9) (av. = 12.7 ± 0.7 × 8.1 ± 0.6, n = 50) μm, L/W ratio = 1.4–1.7. <bold><italic>Beta conidia</italic></bold> hyaline, aseptate, cylindrical, (7–)7.5–9(–10) × 2–2.5 (av. = 8.4 ± 0.8 × 2.2 ± 0.2, n = 50) μm, L/W ratio = 3.4–4.2.</p></tp:treatment-sec><tp:treatment-sec sec-type="description" id="SECID0ECCIM"><title>Culture characteristics.</title><p><bold><italic>Colonies</italic></bold> on <abbrev xmlns:xlink="http://www.w3.org/1999/xlink" xlink:title="potato dextrose agar" id="ABBRID0ENCIM" xlink:type="simple">PDA</abbrev> flat, spreading, with moderate aerial mycelium and even margin, white to pale brown, reaching 90 mm diam. after 2 weeks at 25 °C.</p></tp:treatment-sec><tp:treatment-sec sec-type="material" id="SECID0ERCIM"><title>Materials examined.</title><p><bold>China</bold> • Xinjiang Uygur Autonomous Region, Altay Prefecture, Altay City, Xiaodonggou Forest Park, from branches of <italic><tp:taxon-name><tp:taxon-name-part taxon-name-part-type="genus" reg="Betula">Betula</tp:taxon-name-part> <tp:taxon-name-part taxon-name-part-type="species" reg="pendula">pendula</tp:taxon-name-part></tp:taxon-name></italic>, 6 October 2024, Rong Ma, Caixia Wang &amp; Hailong Lu (<named-content xmlns:xlink="http://www.w3.org/1999/xlink" content-type="dwc:institutional_code" xlink:title="Herbarium of Xinjiang Agricultural University" xlink:href="http://grbio.org/institution/xinjiang-agricultural-university" xlink:type="simple">XJAU</named-content> 4035, cultures <abbrev xmlns:xlink="http://www.w3.org/1999/xlink" content-type="institution" xlink:title="China Forestry Culture Collection Center" id="ABBRID0EJDIM" xlink:type="simple">CFCC</abbrev> 71570, <abbrev xmlns:xlink="http://www.w3.org/1999/xlink" content-type="institution" xlink:title="China Forestry Culture Collection Center" id="ABBRID0EODIM" xlink:type="simple">CFCC</abbrev> 71571, <abbrev xmlns:xlink="http://www.w3.org/1999/xlink" content-type="institution" xlink:title="China Forestry Culture Collection Center" id="ABBRID0ETDIM" xlink:type="simple">CFCC</abbrev> 71572, <abbrev xmlns:xlink="http://www.w3.org/1999/xlink" content-type="institution" xlink:title="China Forestry Culture Collection Center" id="ABBRID0EYDIM" xlink:type="simple">CFCC</abbrev> 71573, <abbrev xmlns:xlink="http://www.w3.org/1999/xlink" content-type="institution" xlink:title="China Forestry Culture Collection Center" id="ABBRID0E4DIM" xlink:type="simple">CFCC</abbrev> 71574).</p></tp:treatment-sec><tp:treatment-sec sec-type="notes" id="SECID0ECEIM"><title>Notes.</title><p><italic><tp:taxon-name><tp:taxon-name-part taxon-name-part-type="genus" reg="Melanconis">Melanconis</tp:taxon-name-part> <tp:taxon-name-part taxon-name-part-type="species" reg="stilbostoma">stilbostoma</tp:taxon-name-part></tp:taxon-name></italic>, the type species of the genus <italic><tp:taxon-name><tp:taxon-name-part taxon-name-part-type="genus" reg="Melanconis">Melanconis</tp:taxon-name-part></tp:taxon-name></italic>, has been reported exclusively on hosts of the genus <italic><tp:taxon-name><tp:taxon-name-part taxon-name-part-type="genus" reg="Betula">Betula</tp:taxon-name-part></tp:taxon-name></italic> worldwide (<xref ref-type="bibr" rid="B17">Fan et al. 2018b</xref>; <xref ref-type="bibr" rid="B30">Jaklitsch and Voglmayr 2020</xref>). In China, it is commonly found on branches and twigs of <italic><tp:taxon-name><tp:taxon-name-part taxon-name-part-type="genus" reg="Betula">Betula</tp:taxon-name-part> <tp:taxon-name-part taxon-name-part-type="species" reg="platyphylla">platyphylla</tp:taxon-name-part></tp:taxon-name></italic> (<xref ref-type="bibr" rid="B17">Fan et al. 2018b</xref>). The morphological characteristics of our collections are consistent with previous descriptions (<xref ref-type="bibr" rid="B17">Fan et al. 2018b</xref>; <xref ref-type="bibr" rid="B30">Jaklitsch and Voglmayr 2020</xref>). In the present study, this species was identified on branches of <italic><tp:taxon-name><tp:taxon-name-part taxon-name-part-type="genus" reg="Betula">Betula</tp:taxon-name-part> <tp:taxon-name-part taxon-name-part-type="species" reg="pendula">pendula</tp:taxon-name-part></tp:taxon-name></italic> in <abbrev xmlns:xlink="http://www.w3.org/1999/xlink" content-type="institution" xlink:title="Xinjiang Uygur Autonomous Region" id="ABBRID0ELGIM" xlink:type="simple">XUAR</abbrev>, China, marking its first documented occurrence on this host within the region.</p><fig id="F13" position="float" orientation="portrait"><object-id xmlns:xlink="http://www.w3.org/1999/xlink" content-type="doi" xlink:type="simple">10.3897/mycokeys.125.169956.figure13</object-id><object-id xmlns:xlink="http://www.w3.org/1999/xlink" content-type="arpha" xlink:type="simple">8497AE02-4D6D-5A08-92F0-0A9F01137530</object-id><label>Figure 13.</label><caption><p>Morphology of <italic><tp:taxon-name><tp:taxon-name-part taxon-name-part-type="genus" reg="Melanconis">Melanconis</tp:taxon-name-part> <tp:taxon-name-part taxon-name-part-type="species" reg="stilbostoma">stilbostoma</tp:taxon-name-part></tp:taxon-name></italic> from <italic><tp:taxon-name><tp:taxon-name-part taxon-name-part-type="genus" reg="Betula">Betula</tp:taxon-name-part> <tp:taxon-name-part taxon-name-part-type="species" reg="pendula">pendula</tp:taxon-name-part></tp:taxon-name></italic>. <bold>A–C.</bold> Habit of conidiomata on branch; <bold>D.</bold> Transverse section through conidiomata; <bold>E.</bold> Longitudinal section through conidiomata; <bold>F.</bold> Conidiophores and conidiogenous cells; <bold>G.</bold> Alpha conidia. <bold>H.</bold> Beta conidia. Scale bars: 500 μm (<bold>B–E</bold>); 10 μm (<bold>F–H</bold>).</p></caption><graphic xmlns:xlink="http://www.w3.org/1999/xlink" xlink:href="mycokeys-125-167-g013.jpg" position="float" orientation="portrait" xlink:type="simple" id="oo_1468550.jpg"><uri content-type="original_file" xlink:type="simple">https://binary.pensoft.net/fig/1468550</uri></graphic></fig></tp:treatment-sec><ref-list><ref id="B17"><mixed-citation xmlns:xlink="http://www.w3.org/1999/xlink" xlink:type="simple"><person-group><name name-style="western"><surname>Fan</surname><given-names>XL</given-names></name><name name-style="western"><surname>Du</surname><given-names>Z</given-names></name><name name-style="western"><surname>Bezerra</surname><given-names>JDP</given-names></name><name name-style="western"><surname>Tian</surname><given-names>CM</given-names></name></person-group> (<year>2018b</year>) <article-title>Taxonomic circumscription of melanconis-like fungi causing canker disease in China.</article-title><source>MycoKeys</source><volume>42</volume>: <fpage>89</fpage>–<lpage>124</lpage>. <ext-link xlink:href="10.3897/mycokeys.42.29634" ext-link-type="doi" xlink:type="simple">https://doi.org/10.3897/mycokeys.42.29634</ext-link></mixed-citation></ref><ref id="B30"><mixed-citation xmlns:xlink="http://www.w3.org/1999/xlink" xlink:type="simple"><person-group><name name-style="western"><surname>Jaklitsch</surname><given-names>WM</given-names></name><name name-style="western"><surname>Voglmayr</surname><given-names>H</given-names></name></person-group> (<year>2020</year>) <article-title>The genus <italic><tp:taxon-name><tp:taxon-name-part taxon-name-part-type="genus">Melanconis</tp:taxon-name-part></tp:taxon-name></italic> (<tp:taxon-name><tp:taxon-name-part taxon-name-part-type="order">Diaporthales</tp:taxon-name-part></tp:taxon-name>).</article-title><source>MycoKeys</source><volume>63</volume>: <fpage>69</fpage>–<lpage>117</lpage>. <ext-link xlink:href="10.3897/mycokeys.63.49054" ext-link-type="doi" xlink:type="simple">https://doi.org/10.3897/mycokeys.63.49054</ext-link></mixed-citation></ref></ref-list></tp:taxon-treatment>
